# Supplementary material for: Identification and characterization of a novel major facilitator superfamily (MFS) efflux pump conferring multidrug resistance in Staphylococcus aureus and Staphylococcus epidermidis
Source: Antimicrob Agents Chemother. 2025 Apr 7;69(5):e01739-24. doi: 10.1128/aac.01739-24 (PMC12057375; doi:10.1128/aac.01739-24)
Supplement: Table S1 — Genomic information of nms-positive S. aureus and S. epidermidis strains. [file aac.01739-24-s0003.xlsx]

## Sheet: Sheet1
Table S1 The genomic information of nms-positive S. aureus and S. epidermidis strains.
Accession Number	BioSample	Organism	Strains	MLST	spa Types	Host	Source	Collection Year	Location
GCF_000827155.1	SAMN03103724	Staphylococcus aureus	K12PJN53	ST541	t8100	Swine	NA	2012	South Korea
GCF_001455935.1	SAMN04259794	Staphylococcus aureus	KS101Sa	ST541	t2383	Swine	pork sirloin curry	2013	South Korea
GCF_003309865.1	SAMN08470405	Staphylococcus aureus	SDY30	ST398	unknown	Swine	swab sample	2016	China
GCF_004012035.1	SAMN10394659	Staphylococcus aureus	PJFH-522M	ST398	t18103	Human	worker from swine farm	2017	South Korea
GCF_004681195.1	SAMN11104216	Staphylococcus aureus	PJFA-521M	ST398	t18103	Swine	skin	2017	South Korea
GCF_009764985.1	SAMN12257571	Staphylococcus aureus	ZS13	ST398	t571	Human	nasal swab	2015	China (Taiwan)
GCF_013371405.1	SAMN15215182	Staphylococcus aureus	S18_2014	ST398	t571	Swine	nasal swab	2014	Brazil
GCF_024515835.1	SAMN28689887	Staphylococcus aureus	SHP1	ST398	t571	Swine	cell culture	2016	China
GCF_024588215.1	SAMN24502082	Staphylococcus aureus	GD4SA108	ST398	t571	Swine	cell culture	2021	China
GCF_024588295.1	SAMN24502083	Staphylococcus aureus	GD4SA159	ST398	t571	Environment	cell culture	2021	China
GCF_024588305.1	SAMN24502077	Staphylococcus aureus	HN2SA30	ST398	t571	Swine	cell culture	2020	China
GCF_024588315.1	SAMN24502078	Staphylococcus aureus	JX2SA13	ST398	t3625	Swine	cell culture	2020	China
GCF_024588355.1	SAMN24502075	Staphylococcus aureus	HN2SA20	ST398	t2383	Swine	cell culture	2020	China
GCF_024588415.1	SAMN24502072	Staphylococcus aureus	GX2SA61	ST398	t571	Swine	cell culture	2020	China
GCF_024588425.1	SAMN24502071	Staphylococcus aureus	GX2SA23	ST398	t3625	Swine	cell culture	2020	China
GCF_024588435.1	SAMN24502074	Staphylococcus aureus	HN2SA18	ST398	t571	Swine	cell culture	2020	China
GCF_024588535.1	SAMN24502065	Staphylococcus aureus	GD4SA124	ST398	t571	Swine	cell culture	2021	China
GCF_024588545.1	SAMN24502068	Staphylococcus aureus	GD4SA98	ST398	t779	Environment	carrier vehicle	2021	China
GCF_024588575.1	SAMN24502064	Staphylococcus aureus	GD4SA116	ST398	t571	Swine	cell culture	2021	China
GCF_024588655.1	SAMN24502067	Staphylococcus aureus	GD4SA93	ST398	t571	Environment	fishpond water	2021	China
GCF_024588675.1	SAMN24502060	Staphylococcus aureus	HN3SA14	ST398	t571	Swine	cell culture	2021	China
GCF_024588715.1	SAMN24502058	Staphylococcus aureus	GX3SA02	ST398	t571	Swine	cell culture	2021	China
GCF_024588765.1	SAMN24502055	Staphylococcus aureus	GDW3SA01	ST398	t571	Swine	cell culture	2021	China
GCF_024588895.1	SAMN24502050	Staphylococcus aureus	GDQ3SA08	ST398	t571	Swine	cell culture	2021	China
GCF_024588975.1	SAMN24502044	Staphylococcus aureus	GDA3SA04	ST398	t1250	Swine	cell culture	2021	China
GCF_024701335.1	SAMN15216719	Staphylococcus aureus	5_2016	ST398	t571	Goat	milk	2016	Brazil
GCF_024915025.1	SAMN29766692	Staphylococcus aureus	ZJS9P223A	ST398	t571	Swine	NA	2019	China
GCF_024915095.1	SAMN29766688	Staphylococcus aureus	ZJS9P110A	ST398	t2383	Swine	NA	2019	China
GCF_024915105.1	SAMN29766690	Staphylococcus aureus	ZJS9P128A	ST398	t571	Swine	NA	2019	China
GCF_024915135.1	SAMN29766687	Staphylococcus aureus	ZJS9P63A	ST398	t571	Swine	NA	2019	China
GCF_024915145.1	SAMN29766689	Staphylococcus aureus	ZJS9P122A	ST398	t571	Swine	NA	2019	China
GCF_024915175.1	SAMN29766691	Staphylococcus aureus	ZJS9P218A	ST398	t571	Swine	NA	2019	China
GCF_024915205.1	SAMN29766686	Staphylococcus aureus	ZJS9P48A	ST398	t1451	Swine	NA	2019	China
GCF_024915255.1	SAMN29766684	Staphylococcus aureus	ZJS9P41A	ST398	t571	Swine	NA	2019	China
GCF_024915275.1	SAMN29766681	Staphylococcus aureus	ZJS9P24A	ST398	t2383	Swine	NA	2019	China
GCF_024915395.1	SAMN29766682	Staphylococcus aureus	ZJS9P35A	ST398	t2383	Swine	NA	2019	China
GCF_028881055.1	SAMN33339575	Staphylococcus aureus	M8746	ST398	unknown	Swine	nasal swab	2021	Argentina
GCF_029167685.1	SAMN24529927	Staphylococcus aureus	GD4SA159-1	ST398	t571	Swine	pork	2021	China
GCF_029167705.1	SAMN24529930	Staphylococcus aureus	GD4SA108-1	ST398	t571	Swine	cell culture	2021	China
GCF_003035305.1	SAMN06172986	Staphylococcus epidermidis	SNUC 1329	ST570	NA	Cow	milk	2007	Canada
GCF_003035745.1	SAMN06172993	Staphylococcus epidermidis	SNUC 2450	ST570	NA	Cow	milk	2007	Canada
GCF_021366835.1	SAMN19114580	Staphylococcus epidermidis	Ani-LG-060	ST1166	NA	Cow	milk	2016	Belgium
GCF_021366885.1	SAMN19114577	Staphylococcus epidermidis	Ani-LG-055	ST1166	NA	Cow	milk	2016	Belgium
GCF_022214875.1	SAMN16480610	Staphylococcus epidermidis	PJFA-5102	ST570	NA	Swine	nasal swab	2017	South Korea
