# Supplementary material for: Identification and characterization of a novel major facilitator superfamily (MFS) efflux pump conferring multidrug resistance in Staphylococcus aureus and Staphylococcus epidermidis
Source: Antimicrob Agents Chemother. 2025 Apr 7;69(5):e01739-24. doi: 10.1128/aac.01739-24 (PMC12057375; doi:10.1128/aac.01739-24)
Supplement: Table S2 — Genomic information of S. aureus ST398 reported in the last 10 years, including nms-positive strains. [file aac.01739-24-s0004.xlsx]

## Sheet: Sheet2
Table S2 The genomic information of S. aureus ST398 reported in the last 10 years including nms-positive strains.
Strain	Country	Host	Year	spa
GCA_000638895.1	USA	Human	2014	t1456
GCA_000640555.1	USA	Human	2014	t108
GCA_000646715.1	USA	Human	2014	unknown
GCA_002089055.1	China	Human	2017	t034
GCA_002099175.1	Denmark	Bos taurus	2016	unknown
GCA_002307435.1	China	Human	2017	t034
GCA_002407225.1	China	Human	2017	unknown
GCA_002723755.1	China	Human	2015	t1255
GCA_002723775.1	China	Human	2017	unknown
GCA_002934885.1	Cameroon	Swine	2016	t011
GCA_002934925.1	South Africa	Swine	2016	t011
GCA_002934945.2	South Africa	Swine	2016	t011
GCA_002935015.1	South Africa	Swine	2016	t011
GCA_002935045.1	South Africa	Swine	2016	t011
GCA_003001175.1	Germany	Horse	2014	t011
GCA_003001185.1	Germany	Horse	2014	t011
GCA_003001215.1	Germany	Horse	2014	t011
GCA_003001225.1	Germany	Horse	2014	t011
GCA_003001255.1	Germany	Horse	2014	t011
GCA_003001275.1	Germany	Horse	2014	t011
GCA_003001295.1	Germany	Horse	2014	t011
GCA_003001315.1	Germany	Horse	2014	t011
GCA_003001335.1	Germany	Horse	2014	t011
GCA_003001345.1	Germany	Human	2018	t011
GCA_003001375.1	Germany	Human	2018	t011
GCA_003001395.1	Germany	Horse	2015	t011
GCA_003001415.1	Germany	Human	2018	t011
GCA_003001435.1	Germany	Horse	2015	t011
GCA_003001455.1	Germany	Horse	2015	t011
GCA_003001475.1	Germany	Human	2018	t011
GCA_003001485.1	Germany	Human	2018	t011
GCA_003029645.1	Denmark	Human	2018	t034
GCA_003057555.1	Germany	Horse	2015	t011
GCA_003111745.1	Australia	Swine	2015	t034
GCA_003238765.1	Italy	Human	2014	unknown
GCA_003240135.1	Italy	Human	2015	t011
GCA_003309235.1	China	Swine	2016	t588
GCA_003309285.1	China	Swine	2016	unknown
GCA_003309355.1	China	Human	2018	unknown
GCA_003309465.1	China	Swine	2016	unknown
GCA_003309475.1	China	NA	2016	unknown
GCA_003309755.1	China	Human	2018	unknown
GCA_003309805.1	China	Swine	2016	unknown
GCA_003327885.1	Germany	Horse	2014	t779
GCA_003327935.1	Germany	Swine	2016	t12359
GCA_003328335.1	Germany	Human	2018	t011
GCA_003328355.1	Germany	Human	2018	t011
GCA_003328375.1	Germany	Horse	2016	t011
GCA_003328385.1	Germany	Horse	2016	t011
GCA_003328395.1	Germany	Human	2018	t011
GCA_003581515.1	Czech	Human	2017	t899
GCA_003583795.1	Germany	NA	2017	t899
GCA_003583815.1	Poland	NA	2017	t899
GCA_003697325.1	China	Human	2015	t034
GCA_004011165.1	South Korea	Swine	2017	t18102
GCA_004012035.1	South Korea	Human	2017	t18103
GCA_004681195.1	South Korea	Swine	2017	t18103
GCA_008763395.1	Australia	Human	2015	t034
GCA_008763405.1	Australia	Human	2015	t011
GCA_008763455.1	Australia	Human	2015	t011
GCA_008763465.1	Australia	Human	2015	t034
GCA_008763485.1	Australia	Human	2015	t011
GCA_008763505.1	Australia	Human	2015	t034
GCA_008763525.1	Australia	Human	2015	t034
GCA_008763575.1	Australia	Human	2015	t011
GCA_008763615.1	Australia	Human	2015	t034
GCA_008763625.1	Australia	Human	2015	t034
GCA_008763655.1	Australia	Human	2015	t011
GCA_008763665.1	Australia	Human	2015	t011
GCA_008763675.1	Australia	Human	2015	t011
GCA_008763715.1	Australia	Human	2015	t034
GCA_008763725.1	Australia	Human	2015	t011
GCA_008763735.1	Australia	Human	2015	t011
GCA_008763755.1	Australia	Human	2015	t034
GCA_008763785.1	Australia	Human	2015	t034
GCA_008763805.1	Australia	Human	2019	t011
GCA_008763815.1	Australia	Human	2015	t011
GCA_008763835.1	Australia	Human	2015	t011
GCA_008763845.1	Australia	Human	2015	t034
GCA_009764785.1	China	Human	2017	t034
GCA_009764815.1	China	Human	2016	t034
GCA_009764825.1	China	Human	2016	t034
GCA_009764835.1	China	Human	2016	t034
GCA_009764845.1	China	Human	2019	t034
GCA_009764875.1	China	Human	2019	t034
GCA_009764915.1	China	Human	2016	t034
GCA_009765125.1	China	Human	2019	t034
GCA_009792375.1	Denmark	Human	2015	t034
GCA_009792385.1	Denmark	Human	2015	t011
GCA_009792395.1	Denmark	Human	2019	t011
GCA_009792405.1	Denmark	Human	2015	t034
GCA_009792435.1	Denmark	Human	2015	t034
GCA_009792485.1	Denmark	Human	2015	t034
GCA_009792495.1	Denmark	Human	2019	t034
GCA_009792545.1	Denmark	Human	2015	t034
GCA_009792555.1	Denmark	Human	2015	t034
GCA_009792595.1	Denmark	Human	2015	t034
GCA_009792605.1	Denmark	Human	2015	t034
GCA_009792645.1	Denmark	Human	2015	t2011
GCA_009792665.1	Denmark	Human	2019	t034
GCA_009792695.1	Denmark	Human	2015	t034
GCA_009792705.1	Denmark	Human	2015	t011
GCA_009792715.1	Denmark	Human	2019	t034
GCA_009792745.1	Denmark	Human	2015	t10485
GCA_009792765.1	Denmark	Human	2015	t034
GCA_009792785.1	Denmark	Human	2015	t011
GCA_010364775.1	USA	Horse	2015	t011
GCA_010364875.1	USA	Horse	2014	t011
GCA_010994155.1	China	Human	2020	t034
GCA_010994215.1	China	Human	2020	t034
GCA_013155185.1	Switzerland	NA	2019	t011
GCA_013155205.1	Switzerland	NA	2019	t011
GCA_013624495.1	Germany	NA	2019	t034
GCA_013624505.1	Germany	Human	2020	t034
GCA_013624555.1	Germany	Human	2020	t034
GCA_013624565.1	Germany	NA	2019	t2011
GCA_013624595.1	Germany	NA	2019	t1928
GCA_013624625.1	Germany	NA	2019	t1928
GCA_013624645.1	Germany	NA	2019	t011
GCA_013624675.1	Germany	NA	2019	t1928
GCA_013624685.1	Germany	NA	2019	t011
GCA_013624705.1	Germany	Human	2020	t011
GCA_013624725.1	Germany	NA	2019	t034
GCA_013624755.1	Germany	NA	2019	t011
GCA_013624785.1	Germany	Human	2020	t034
GCA_013624795.1	Germany	NA	2019	t034
GCA_013624805.1	Germany	Human	2020	t034
GCA_013624825.1	Germany	Human	2020	t011
GCA_013624855.1	Germany	NA	2019	t571
GCA_013624895.1	Germany	NA	2019	t011
GCA_013624905.1	Germany	NA	2019	t011
GCA_013624915.1	Germany	Human	2020	t034
GCA_013624935.1	Germany	Human	2020	t011
GCA_013624945.1	Germany	NA	2019	t011
GCA_013625015.1	Germany	NA	2019	t011
GCA_013625025.1	Germany	NA	2019	t034
GCA_013625035.1	Germany	NA	2019	t011
GCA_013625045.1	Germany	NA	2019	t011
GCA_013625075.1	Germany	NA	2019	t011
GCA_013625125.1	Germany	NA	2019	t1451
GCA_013625135.1	Germany	Human	2020	t1451
GCA_013625145.1	Germany	NA	2019	t011
GCA_013625165.1	Germany	NA	2019	t011
GCA_013625205.1	Germany	NA	2019	t011
GCA_013625235.1	Germany	NA	2019	t011
GCA_014844155.1	China	Human	2018	unknown
GCA_015767495.1	China	Swine	2016	t034
GCA_018135565.1	Switzerland	Human	2017	t899
GCA_018987325.1	Denmark	Swine	2014	t011
GCA_019039135.1	Denmark	Swine	2014	t034
GCA_039134645.1	USA	Human	2021	t1415
GCA_900088495.1	Switzerland	Human	2016	t2741
GCA_900088505.1	Switzerland	Human	2016	t2741
GCA_900088515.1	Switzerland	Human	2016	t034
GCA_900252185.1	Denmark	Human	2018	t011
GCF_005931015.2	China	Human	2014	t034
GCF_005931055.2	China	Human	2014	t034
GCF_009259725.1	USA	Environment	2010	t034
GCF_015767495.1	China	Swine	2016	t034
GCF_018135565.1	Switzerland	Human	2017	t899
GCF_018141385.1	Switzerland	Swine	2019	t4475
GCF_018987325.1	Denmark	Swine	2014	t4475
GCF_020003145.1	Netherlands	Human	2021	t011
GCF_020003165.1	Netherlands	Human	2021	t011
GCF_020389325.1	Germany	Human	2018	t1415
GCF_020389425.1	Germany	Human	2018	t1415
GCF_020389445.1	Germany	Human	2018	t1415
GCF_020702135.2	China	Swine	2017	t034
GCF_020702535.2	China	Human	2017	t034
GCF_020702545.2	China	Human	2017	t034
GCF_020702575.2	China	Human	2017	t034
GCF_020702585.2	China	Swine	2017	t034
GCF_020702615.2	China	Human	2017	t034
GCF_020881895.1	China	Human	2012	t034
GCF_026546985.1	Netherlands	Environment	2019	t034
GCF_026547005.1	Netherlands	Human	2020	t011
GCF_026547035.1	Netherlands	Human	2020	t011
GCF_026547055.1	Netherlands	Human	2020	t011
GCF_026547075.1	Netherlands	Human	2020	t1415
GCF_026547095.1	Netherlands	Human	2019	t011
GCF_026547145.1	Netherlands	Human	2019	t011
GCF_026547185.1	Netherlands	Human	2019	t034
GCF_029094145.1	Denmark	Environment	2022	t034
GCF_029094305.1	Denmark	Environment	2022	t034
GCF_029167685.1	China	Swine	2021	t571
GCF_029167705.1	China	Swine	2021	t571
GCF_030345195.1	Switzerland	Bos taurus	2022	t899
GCF_030345215.1	Switzerland	Bos taurus	2021	t899
GCF_030345235.1	Switzerland	Bos taurus	2021	t011
GCF_030534195.1	China	Human	2021	t034
GCF_031879475.1	South Korea	Plant	2022	t034
GCF_038429865.1	China	Human	2021	t034
GCF_003309865.1	China	Swine	2016	unknown
GCF_004012035.1	South Korea	Human	2017	t18103
GCF_004681195.1	South Korea	Swine	2017	t18103
GCF_009764985.1	China	Human	2015	t571
GCF_013371405.1	Brazil	Swine	2014	t571
GCF_024515835.1	China	Swine	2016	t571
GCF_024588215.1	China	Swine	2021	t571
GCF_024588295.1	China	Environment	2021	t571
GCF_024588305.1	China	Swine	2020	t571
GCF_024588315.1	China	Swine	2020	t3625
GCF_024588355.1	China	Swine	2020	t2383
GCF_024588415.1	China	Swine	2020	t571
GCF_024588425.1	China	Swine	2020	t3625
GCF_024588435.1	China	Swine	2020	t571
GCF_024588535.1	China	Swine	2021	t571
GCF_024588545.1	China	Environment	2021	t779
GCF_024588575.1	China	Swine	2021	t571
GCF_024588655.1	China	Environment	2021	t571
GCF_024588675.1	China	Swine	2021	t571
GCF_024588715.1	China	Swine	2021	t571
GCF_024588765.1	China	Swine	2021	t571
GCF_024588895.1	China	Swine	2021	t571
GCF_024588975.1	China	Swine	2021	t1250
GCF_024701335.1	Brazil	Goat	2016	t571
GCF_024915025.1	China	Swine	2019	t571
GCF_024915095.1	China	Swine	2019	t2383
GCF_024915105.1	China	Swine	2019	t571
GCF_024915135.1	China	Swine	2019	t571
GCF_024915145.1	China	Swine	2019	t571
GCF_024915175.1	China	Swine	2019	t571
GCF_024915205.1	China	Swine	2019	t1451
GCF_024915255.1	China	Swine	2019	t571
GCF_024915275.1	China	Swine	2019	t2383
GCF_024915395.1	China	Swine	2019	t2383
GCF_028881055.1	Argentina	Swine	2021	unknown
GCF_029167685.1	China	Swine	2021	t571
GCF_029167705.1	China	Swine	2021	t571
GCA_013372685.1	Brazil:Paraiba	swine	2014	unknown
