# Supplementary material for: Identification and characterization of a novel major facilitator superfamily (MFS) efflux pump conferring multidrug resistance in Staphylococcus aureus and Staphylococcus epidermidis
Source: Antimicrob Agents Chemother. 2025 Apr 7;69(5):e01739-24. doi: 10.1128/aac.01739-24 (PMC12057375; doi:10.1128/aac.01739-24)
Supplement: Table S4 — Genomic islands in GD4A108 and GD4A159 predicted by IslandViewer 4. [file aac.01739-24-s0006.xlsx]

## Sheet: GD4A108
Table S4 Genomic islands in GD4A108 and GD4A159 predicted by IslandViewer 4.
Island start	Island end	Length	Method	Gene ID	Locus	Gene start	Gene end	Strand	Product
18172	65931	47759	Predicted by at least one method	gdpP	PIHHJMEH_00014	18172	20139	1	Cyclic-di-AMP phosphodiesterase GdpP
18172	65931	47759	Predicted by at least one method	rplI	PIHHJMEH_00015	20136	20582	1	50S ribosomal protein L9
18172	65931	47759	Predicted by at least one method	dnaC	PIHHJMEH_00016	20614	22014	1	Replicative DNA helicase
18172	65931	47759	Predicted by at least one method	purA	PIHHJMEH_00017	22292	23575	1	Adenylosuccinate synthetase
18172	65931	47759	Predicted by at least one method	walR	PIHHJMEH_00020	24771	25472	1	Transcriptional regulatory protein WalR
18172	65931	47759	Predicted by at least one method	walK	PIHHJMEH_00021	25485	27311	1	Sensor protein kinase WalK
18172	65931	47759	Predicted by at least one method		PIHHJMEH_00022	27304	28638	1	hypothetical protein
18172	65931	47759	Predicted by at least one method	yycI	PIHHJMEH_00023	28639	29427	1	Two-component system WalR/WalK regulatory protein YycI
18172	65931	47759	Predicted by at least one method	yycJ	PIHHJMEH_00024	29823	30623	1	Putative metallo-hydrolase YycJ
18172	65931	47759	Predicted by at least one method		PIHHJMEH_00025	30850	33168	1	hypothetical protein
18172	65931	47759	Predicted by at least one method	rlmH	PIHHJMEH_00026	33536	34015	1	Ribosomal RNA large subunit methyltransferase H
18172	65931	47759	Predicted by at least one method		PIHHJMEH_00027	34183	34494	1	hypothetical protein
18172	65931	47759	Predicted by at least one method		PIHHJMEH_00028	34582	34923	1	hypothetical protein
18172	65931	47759	Predicted by at least one method	rapA	PIHHJMEH_00029	35037	38285	1	RNA polymerase-associated protein RapA
18172	65931	47759	Predicted by at least one method		PIHHJMEH_00030	38288	39010	1	hypothetical protein
18172	65931	47759	Predicted by at least one method		PIHHJMEH_00031	39007	40920	1	hypothetical protein
18172	65931	47759	Predicted by at least one method		PIHHJMEH_00032	40933	42978	1	hypothetical protein
18172	65931	47759	Predicted by at least one method		PIHHJMEH_00033	42990	45965	1	hypothetical protein
18172	65931	47759	Predicted by at least one method		PIHHJMEH_00034	46284	47036	1	hypothetical protein
18172	65931	47759	Predicted by at least one method		PIHHJMEH_00035	47143	47364	-1	hypothetical protein
18172	65931	47759	Predicted by at least one method		PIHHJMEH_00036	47378	47881	-1	hypothetical protein
18172	65931	47759	Predicted by at least one method		PIHHJMEH_00037	47899	48210	-1	hypothetical protein
18172	65931	47759	Predicted by at least one method		PIHHJMEH_00038	48212	48304	-1	hypothetical protein
18172	65931	47759	Predicted by at least one method		PIHHJMEH_00039	48297	48647	-1	hypothetical protein
18172	65931	47759	Predicted by at least one method		PIHHJMEH_00040	49113	50738	-1	hypothetical protein
18172	65931	47759	Predicted by at least one method		PIHHJMEH_00041	50758	52107	-1	hypothetical protein
18172	65931	47759	Predicted by at least one method		PIHHJMEH_00042	52299	52574	-1	hypothetical protein
18172	65931	47759	Predicted by at least one method		PIHHJMEH_00043	52643	54430	-1	hypothetical protein
18172	65931	47759	Predicted by at least one method		PIHHJMEH_00044	54556	55983	-1	hypothetical protein
18172	65931	47759	Predicted by at least one method		PIHHJMEH_00045	56408	57082	-1	IS6 family transposase IS431R
18172	65931	47759	Predicted by at least one method	stp_1	PIHHJMEH_00046	57732	59141	-1	Multidrug resistance protein Stp
18172	65931	47759	Predicted by at least one method		PIHHJMEH_00047	59770	60450	-1	IS6 family transposase IS1216E
18172	65931	47759	Predicted by at least one method	poxtA	PIHHJMEH_00048	60504	62132	-1	ABC-F type ribosomal protection protein PoxtA
18172	65931	47759	Predicted by at least one method		PIHHJMEH_00049	63003	63677	-1	IS6 family transposase IS431R
18172	65931	47759	Predicted by at least one method	mecA_1	PIHHJMEH_00050	63925	65931	1	PBP2a family beta-lactam-resistant peptidoglycan transpeptidase MecA
65977	70397	4420	Predicted by at least one method		PIHHJMEH_00051	65977	66300	-1	hypothetical protein
65977	70397	4420	Predicted by at least one method	tarF_1	PIHHJMEH_00052	66408	66716	1	Teichoic acid glycerol-phosphate transferase
65977	70397	4420	Predicted by at least one method		PIHHJMEH_00053	66793	67014	-1	hypothetical protein
65977	70397	4420	Predicted by at least one method		PIHHJMEH_00054	67029	67538	-1	hypothetical protein
65977	70397	4420	Predicted by at least one method		PIHHJMEH_00055	67556	67867	-1	hypothetical protein
65977	70397	4420	Predicted by at least one method		PIHHJMEH_00056	67869	67961	-1	hypothetical protein
65977	70397	4420	Predicted by at least one method		PIHHJMEH_00057	67954	68304	-1	hypothetical protein
65977	70397	4420	Predicted by at least one method		PIHHJMEH_00058	68769	70397	-1	hypothetical protein
73722	102790	29068	Predicted by at least one method		PIHHJMEH_00061	73722	74036	-1	hypothetical protein
73722	102790	29068	Predicted by at least one method		PIHHJMEH_00062	74300	75853	-1	hypothetical protein
73722	102790	29068	Predicted by at least one method	copB_1	PIHHJMEH_00063	76019	78082	1	Copper-exporting P-type ATPase B
73722	102790	29068	Predicted by at least one method	mco_1	PIHHJMEH_00064	78100	79530	1	Multicopper oxidase mco
73722	102790	29068	Predicted by at least one method	ydhK_1	PIHHJMEH_00065	79550	80095	1	putative protein YdhK
73722	102790	29068	Predicted by at least one method		PIHHJMEH_00066	80546	81673	1	hypothetical protein
73722	102790	29068	Predicted by at least one method	hsdM_1	PIHHJMEH_00067	81692	83206	1	Type I restriction enzyme EcoKI M protein
73722	102790	29068	Predicted by at least one method		PIHHJMEH_00068	83196	84521	1	hypothetical protein
73722	102790	29068	Predicted by at least one method		PIHHJMEH_00069	84505	87627	1	hypothetical protein
73722	102790	29068	Predicted by at least one method		PIHHJMEH_00070	87825	88382	-1	hypothetical protein
73722	102790	29068	Predicted by at least one method		PIHHJMEH_00071	88345	88959	-1	hypothetical protein
73722	102790	29068	Predicted by at least one method		PIHHJMEH_00072	89085	89597	-1	hypothetical protein
73722	102790	29068	Predicted by at least one method		PIHHJMEH_00073	89613	89924	-1	hypothetical protein
73722	102790	29068	Predicted by at least one method		PIHHJMEH_00074	90020	90358	-1	hypothetical protein
73722	102790	29068	Predicted by at least one method	panE_1	PIHHJMEH_00075	90928	91857	-1	2-dehydropantoate 2-reductase
73722	102790	29068	Predicted by at least one method		PIHHJMEH_00076	92398	94026	-1	hypothetical protein
73722	102790	29068	Predicted by at least one method		PIHHJMEH_00077	94048	95397	-1	hypothetical protein
73722	102790	29068	Predicted by at least one method		PIHHJMEH_00078	95591	95869	-1	hypothetical protein
73722	102790	29068	Predicted by at least one method		PIHHJMEH_00079	95948	96265	-1	hypothetical protein
73722	102790	29068	Predicted by at least one method		PIHHJMEH_00080	96332	98125	-1	hypothetical protein
73722	102790	29068	Predicted by at least one method		PIHHJMEH_00081	98125	98415	-1	hypothetical protein
73722	102790	29068	Predicted by at least one method		PIHHJMEH_00082	98597	99586	-1	hypothetical protein
73722	102790	29068	Predicted by at least one method		PIHHJMEH_00083	99782	100348	1	hypothetical protein
73722	102790	29068	Predicted by at least one method		PIHHJMEH_00084	100351	101100	1	hypothetical protein
73722	102790	29068	Predicted by at least one method		PIHHJMEH_00085	101814	102203	1	hypothetical protein
73722	102790	29068	Predicted by at least one method		PIHHJMEH_00086	102298	102576	1	hypothetical protein
73722	102790	29068	Predicted by at least one method		PIHHJMEH_00087	102584	102790	1	hypothetical protein
117746	130420	12674	Predicted by at least one method		PIHHJMEH_00106	117746	119536	-1	hypothetical protein
117746	130420	12674	Predicted by at least one method		PIHHJMEH_00107	119662	120117	-1	hypothetical protein
117746	130420	12674	Predicted by at least one method		PIHHJMEH_00108	120180	121352	1	IS256 family transposase IS256
117746	130420	12674	Predicted by at least one method		PIHHJMEH_00109	121336	122421	-1	hypothetical protein
117746	130420	12674	Predicted by at least one method		PIHHJMEH_00110	122538	123302	1	hypothetical protein
117746	130420	12674	Predicted by at least one method		PIHHJMEH_00111	123292	124407	1	hypothetical protein
117746	130420	12674	Predicted by at least one method		PIHHJMEH_00112	124569	125792	1	hypothetical protein
117746	130420	12674	Predicted by at least one method	yiaC	PIHHJMEH_00113	126333	126632	1	Peptidyl-lysine N-acetyltransferase YiaC
117746	130420	12674	Predicted by at least one method		PIHHJMEH_00114	127364	127486	1	hypothetical protein
117746	130420	12674	Predicted by at least one method		PIHHJMEH_00115	127513	128685	-1	IS256 family transposase IS256
117746	130420	12674	Predicted by at least one method	dus	PIHHJMEH_00116	129434	130420	-1	putative tRNA-dihydrouridine synthase
386821	453521	66700	Predicted by at least one method	lip2	PIHHJMEH_00326	384756	386828	1	Lipase 2
386821	453521	66700	Predicted by at least one method		PIHHJMEH_00327	386821	386985	1	hypothetical protein
386821	453521	66700	Predicted by at least one method		PIHHJMEH_00328	387184	387468	1	hypothetical protein
386821	453521	66700	Predicted by at least one method		PIHHJMEH_00329	387475	389427	1	hypothetical protein
386821	453521	66700	Predicted by at least one method		PIHHJMEH_00330	389499	389996	-1	IS1595 family transposase ISSsu9
386821	453521	66700	Predicted by at least one method	bin3	PIHHJMEH_00331	390394	391020	1	Putative transposon Tn552 DNA-invertase bin3
386821	453521	66700	Predicted by at least one method		PIHHJMEH_00332	391088	391336	1	hypothetical protein
386821	453521	66700	Predicted by at least one method		PIHHJMEH_00333	391350	391727	1	hypothetical protein
386821	453521	66700	Predicted by at least one method		PIHHJMEH_00334	391754	392926	-1	IS256 family transposase IS256
386821	453521	66700	Predicted by at least one method		PIHHJMEH_00335	393159	393476	1	hypothetical protein
386821	453521	66700	Predicted by at least one method		PIHHJMEH_00336	393554	394726	1	IS256 family transposase IS256
386821	453521	66700	Predicted by at least one method	aacA-aphD	PIHHJMEH_00337	394845	396284	-1	Bifunctional AAC/APH
386821	453521	66700	Predicted by at least one method		PIHHJMEH_00338	396285	396689	-1	hypothetical protein
386821	453521	66700	Predicted by at least one method		PIHHJMEH_00339	396734	397906	-1	IS256 family transposase IS256
386821	453521	66700	Predicted by at least one method		PIHHJMEH_00340	398120	398359	-1	hypothetical protein
386821	453521	66700	Predicted by at least one method		PIHHJMEH_00341	398364	398645	-1	hypothetical protein
386821	453521	66700	Predicted by at least one method		PIHHJMEH_00342	398849	400771	1	hypothetical protein
386821	453521	66700	Predicted by at least one method		PIHHJMEH_00343	401092	401571	1	hypothetical protein
386821	453521	66700	Predicted by at least one method		PIHHJMEH_00344	401997	402671	1	IS6 family transposase IS431R
386821	453521	66700	Predicted by at least one method	tet(L)	PIHHJMEH_00345	402953	404329	1	tetracycline efflux MFS transporter Tet(L)
386821	453521	66700	Predicted by at least one method	ermC	PIHHJMEH_00346	404973	405707	-1	rRNA adenine N-6-methyltransferase
386821	453521	66700	Predicted by at least one method		PIHHJMEH_00347	406233	407444	1	hypothetical protein
386821	453521	66700	Predicted by at least one method		PIHHJMEH_00348	407754	408887	1	hypothetical protein
386821	453521	66700	Predicted by at least one method		PIHHJMEH_00349	409164	409643	1	hypothetical protein
386821	453521	66700	Predicted by at least one method		PIHHJMEH_00350	409685	410359	-1	IS6 family transposase IS431R
386821	453521	66700	Predicted by at least one method		PIHHJMEH_00351	410572	411228	1	hypothetical protein
386821	453521	66700	Predicted by at least one method	COQ5_2	PIHHJMEH_00352	411209	411943	1	2-methoxy-6-polyprenyl-1,4-benzoquinol methylase, mitochondrial
386821	453521	66700	Predicted by at least one method	aadK	PIHHJMEH_00353	411976	412839	1	Aminoglycoside 6-adenylyltransferase
386821	453521	66700	Predicted by at least one method	apt_1	PIHHJMEH_00354	412883	413410	1	Adenine phosphoribosyltransferase
386821	453521	66700	Predicted by at least one method	ant1	PIHHJMEH_00355	413542	414351	1	Streptomycin 3''-adenylyltransferase
386821	453521	66700	Predicted by at least one method		PIHHJMEH_00356	414530	414820	1	hypothetical protein
386821	453521	66700	Predicted by at least one method		PIHHJMEH_00357	414871	415329	-1	hypothetical protein
386821	453521	66700	Predicted by at least one method		PIHHJMEH_00358	415541	415975	1	hypothetical protein
386821	453521	66700	Predicted by at least one method	lsa(E)	PIHHJMEH_00359	416418	417902	1	ABC-F type ribosomal protection protein Lsa(E)
386821	453521	66700	Predicted by at least one method		PIHHJMEH_00360	417956	418759	1	hypothetical protein
386821	453521	66700	Predicted by at least one method		PIHHJMEH_00361	419302	420282	-1	ISL3 family transposase ISEfa5
386821	453521	66700	Predicted by at least one method		PIHHJMEH_00362	420782	421006	1	hypothetical protein
386821	453521	66700	Predicted by at least one method		PIHHJMEH_00363	421021	421113	1	hypothetical protein
386821	453521	66700	Predicted by at least one method		PIHHJMEH_00364	421145	421819	-1	IS6 family transposase IS431R
386821	453521	66700	Predicted by at least one method	knt	PIHHJMEH_00365	422145	422888	-1	Kanamycin nucleotidyltransferase
386821	453521	66700	Predicted by at least one method		PIHHJMEH_00366	423075	423584	-1	hypothetical protein
386821	453521	66700	Predicted by at least one method		PIHHJMEH_00367	423661	424335	1	IS6 family transposase IS431R
386821	453521	66700	Predicted by at least one method	mdtD_1	PIHHJMEH_00368	424604	425797	-1	Putative multidrug resistance protein MdtD
386821	453521	66700	Predicted by at least one method		PIHHJMEH_00369	426078	426581	1	IS6 family transposase ISSau6
386821	453521	66700	Predicted by at least one method		PIHHJMEH_00370	426706	427020	-1	hypothetical protein
386821	453521	66700	Predicted by at least one method		PIHHJMEH_00371	427013	427909	-1	hypothetical protein
386821	453521	66700	Predicted by at least one method		PIHHJMEH_00372	428052	428276	1	hypothetical protein
386821	453521	66700	Predicted by at least one method		PIHHJMEH_00373	428571	429071	1	hypothetical protein
386821	453521	66700	Predicted by at least one method		PIHHJMEH_00374	429068	429508	1	hypothetical protein
386821	453521	66700	Predicted by at least one method		PIHHJMEH_00375	430172	430420	1	hypothetical protein
386821	453521	66700	Predicted by at least one method	cspLA_1	PIHHJMEH_00376	430620	430820	-1	Cold shock-like protein CspLA
386821	453521	66700	Predicted by at least one method		PIHHJMEH_00377	431212	431829	1	hypothetical protein
386821	453521	66700	Predicted by at least one method	cadC	PIHHJMEH_00378	431848	432195	1	Cadmium resistance transcriptional regulatory protein CadC
386821	453521	66700	Predicted by at least one method		PIHHJMEH_00379	432417	432614	1	hypothetical protein
386821	453521	66700	Predicted by at least one method		PIHHJMEH_00380	432649	432993	1	hypothetical protein
386821	453521	66700	Predicted by at least one method		PIHHJMEH_00381	433318	433644	-1	hypothetical protein
386821	453521	66700	Predicted by at least one method		PIHHJMEH_00382	435116	435391	-1	hypothetical protein
386821	453521	66700	Predicted by at least one method	repD_1	PIHHJMEH_00383	435459	436277	1	Replication initiation protein
386821	453521	66700	Predicted by at least one method		PIHHJMEH_00384	436282	436704	1	hypothetical protein
386821	453521	66700	Predicted by at least one method		PIHHJMEH_00385	436946	438580	1	hypothetical protein
386821	453521	66700	Predicted by at least one method	repD_2	PIHHJMEH_00386	439328	439444	1	Replication initiation protein
386821	453521	66700	Predicted by at least one method		PIHHJMEH_00387	439487	440161	-1	IS6 family transposase IS431L
386821	453521	66700	Predicted by at least one method	ettA_1	PIHHJMEH_00388	441008	442624	-1	Energy-dependent translational throttle protein EttA
386821	453521	66700	Predicted by at least one method		PIHHJMEH_00389	443079	443882	-1	ISNCY family transposase ISBli29
386821	453521	66700	Predicted by at least one method		PIHHJMEH_00390	443875	445317	-1	hypothetical protein
386821	453521	66700	Predicted by at least one method	hin_1	PIHHJMEH_00391	445289	445882	-1	DNA-invertase hin
386821	453521	66700	Predicted by at least one method	blaI_1	PIHHJMEH_00392	446146	446526	-1	Penicillinase repressor
386821	453521	66700	Predicted by at least one method	blaR1	PIHHJMEH_00393	446516	448273	-1	beta-lactam sensor/signal transducer BlaR1
386821	453521	66700	Predicted by at least one method	blaZ_1	PIHHJMEH_00394	448380	449225	1	Beta-lactamase
386821	453521	66700	Predicted by at least one method		PIHHJMEH_00395	449652	449936	1	hypothetical protein
386821	453521	66700	Predicted by at least one method		PIHHJMEH_00396	449943	451895	1	hypothetical protein
386821	453521	66700	Predicted by at least one method		PIHHJMEH_00397	451967	452464	-1	IS1595 family transposase ISSsu9
386821	453521	66700	Predicted by at least one method		PIHHJMEH_00398	452694	453083	1	hypothetical protein
386821	453521	66700	Predicted by at least one method		PIHHJMEH_00399	453219	453521	1	hypothetical protein
391350	398645	7295	Predicted by at least one method		PIHHJMEH_00333	391350	391727	1	hypothetical protein
391350	398645	7295	Predicted by at least one method		PIHHJMEH_00334	391754	392926	-1	IS256 family transposase IS256
391350	398645	7295	Predicted by at least one method		PIHHJMEH_00335	393159	393476	1	hypothetical protein
391350	398645	7295	Predicted by at least one method		PIHHJMEH_00336	393554	394726	1	IS256 family transposase IS256
391350	398645	7295	Predicted by at least one method	aacA-aphD	PIHHJMEH_00337	394845	396284	-1	Bifunctional AAC/APH
391350	398645	7295	Predicted by at least one method		PIHHJMEH_00338	396285	396689	-1	hypothetical protein
391350	398645	7295	Predicted by at least one method		PIHHJMEH_00339	396734	397906	-1	IS256 family transposase IS256
391350	398645	7295	Predicted by at least one method		PIHHJMEH_00340	398120	398359	-1	hypothetical protein
391350	398645	7295	Predicted by at least one method		PIHHJMEH_00341	398364	398645	-1	hypothetical protein
705007	719526	14519	Predicted by at least one method	tadA_1	PIHHJMEH_00639	705007	705477	1	tRNA-specific adenosine deaminase
705007	719526	14519	Predicted by at least one method	ywtE	PIHHJMEH_00640	705624	706493	1	5-amino-6-(5-phospho-D-ribitylamino)uracil phosphatase YwtE
705007	719526	14519	Predicted by at least one method	azo1	PIHHJMEH_00641	706513	707079	1	FMN-dependent NADPH-azoreductase
705007	719526	14519	Predicted by at least one method	sdrC	PIHHJMEH_00642	707512	710034	1	Serine-aspartate repeat-containing protein C
705007	719526	14519	Predicted by at least one method	sdrD	PIHHJMEH_00643	710396	714568	1	Serine-aspartate repeat-containing protein D
705007	719526	14519	Predicted by at least one method		PIHHJMEH_00644	714928	715875	-1	IS30 family transposase ISSau1
705007	719526	14519	Predicted by at least one method	sdrE	PIHHJMEH_00645	716041	719526	1	Serine-aspartate repeat-containing protein E
751238	758931	7693	Predicted by at least one method		PIHHJMEH_00678	751238	751855	1	hypothetical protein
751238	758931	7693	Predicted by at least one method		PIHHJMEH_00679	751930	752472	1	hypothetical protein
751238	758931	7693	Predicted by at least one method		PIHHJMEH_00680	752472	752561	1	hypothetical protein
751238	758931	7693	Predicted by at least one method		PIHHJMEH_00681	752797	753420	1	hypothetical protein
751238	758931	7693	Predicted by at least one method		PIHHJMEH_00682	753560	754192	1	hypothetical protein
751238	758931	7693	Predicted by at least one method		PIHHJMEH_00683	754239	754757	1	hypothetical protein
751238	758931	7693	Predicted by at least one method		PIHHJMEH_00684	755322	755951	1	hypothetical protein
751238	758931	7693	Predicted by at least one method		PIHHJMEH_00685	756075	756539	1	hypothetical protein
751238	758931	7693	Predicted by at least one method		PIHHJMEH_00686	756566	757738	-1	IS256 family transposase IS256
751238	758931	7693	Predicted by at least one method		PIHHJMEH_00687	758085	758720	1	hypothetical protein
751238	758931	7693	Predicted by at least one method		PIHHJMEH_00688	758686	758931	1	hypothetical protein
778540	783995	5455	Predicted by at least one method		PIHHJMEH_00708	778540	779469	-1	hypothetical protein
778540	783995	5455	Predicted by at least one method		PIHHJMEH_00709	779662	779886	-1	hypothetical protein
778540	783995	5455	Predicted by at least one method		PIHHJMEH_00710	779903	780106	-1	hypothetical protein
778540	783995	5455	Predicted by at least one method	xerD_1	PIHHJMEH_00711	780261	780821	1	Tyrosine recombinase XerD
778540	783995	5455	Predicted by at least one method	mrpA	PIHHJMEH_00712	780840	783242	1	Na(+)/H(+) antiporter subunit A
778540	783995	5455	Predicted by at least one method	mrpB	PIHHJMEH_00713	783229	783654	1	Na(+)/H(+) antiporter subunit B
778540	783995	5455	Predicted by at least one method	mnhC1_1	PIHHJMEH_00714	783651	783995	1	Na(+)/H(+) antiporter subunit C1
778540	783995	5455	Predicted by at least one method	mnhD1_1	PIHHJMEH_00715	783985	785481	1	Na(+)/H(+) antiporter subunit D1
955337	968047	12710	Predicted by at least one method		PIHHJMEH_00873	955337	955882	1	hypothetical protein
955337	968047	12710	Predicted by at least one method		PIHHJMEH_00874	956313	957041	-1	hypothetical protein
955337	968047	12710	Predicted by at least one method		PIHHJMEH_00875	957650	958171	1	hypothetical protein
955337	968047	12710	Predicted by at least one method		PIHHJMEH_00876	958310	958840	1	hypothetical protein
955337	968047	12710	Predicted by at least one method		PIHHJMEH_00877	959104	961935	1	hypothetical protein
955337	968047	12710	Predicted by at least one method		PIHHJMEH_00878	962156	963670	1	hypothetical protein
955337	968047	12710	Predicted by at least one method	ssp	PIHHJMEH_00879	964021	964947	1	Extracellular matrix protein-binding protein emp
955337	968047	12710	Predicted by at least one method		PIHHJMEH_00880	965281	965763	1	hypothetical protein
955337	968047	12710	Predicted by at least one method		PIHHJMEH_00881	966092	967264	-1	IS256 family transposase IS256
955337	968047	12710	Predicted by at least one method	nuc	PIHHJMEH_00882	967436	968047	1	Thermonuclease
1046838	1064247	17409	Predicted by at least one method		PIHHJMEH_00965	1046838	1047041	-1	hypothetical protein
1046838	1064247	17409	Predicted by at least one method		PIHHJMEH_00966	1047502	1047732	-1	hypothetical protein
1046838	1064247	17409	Predicted by at least one method		PIHHJMEH_00967	1047729	1048151	-1	hypothetical protein
1046838	1064247	17409	Predicted by at least one method		PIHHJMEH_00968	1048656	1049009	1	hypothetical protein
1046838	1064247	17409	Predicted by at least one method	tet(M)	PIHHJMEH_00969	1049355	1051274	-1	tetracycline resistance ribosomal protection protein Tet(M)
1046838	1064247	17409	Predicted by at least one method		PIHHJMEH_00970	1051651	1052583	-1	hypothetical protein
1046838	1064247	17409	Predicted by at least one method		PIHHJMEH_00971	1052580	1053581	-1	hypothetical protein
1046838	1064247	17409	Predicted by at least one method		PIHHJMEH_00972	1053578	1055755	-1	hypothetical protein
1046838	1064247	17409	Predicted by at least one method		PIHHJMEH_00973	1055758	1058205	-1	hypothetical protein
1046838	1064247	17409	Predicted by at least one method		PIHHJMEH_00974	1058670	1059167	-1	hypothetical protein
1046838	1064247	17409	Predicted by at least one method		PIHHJMEH_00975	1059284	1059505	-1	hypothetical protein
1046838	1064247	17409	Predicted by at least one method		PIHHJMEH_00976	1059548	1060753	-1	hypothetical protein
1046838	1064247	17409	Predicted by at least one method		PIHHJMEH_00977	1060931	1062316	-1	hypothetical protein
1046838	1064247	17409	Predicted by at least one method		PIHHJMEH_00978	1062345	1062728	-1	hypothetical protein
1046838	1064247	17409	Predicted by at least one method		PIHHJMEH_00979	1062747	1063061	-1	hypothetical protein
1046838	1064247	17409	Predicted by at least one method		PIHHJMEH_00980	1063430	1063741	-1	IS1182 family transposase ISSau3
1046838	1064247	17409	Predicted by at least one method		PIHHJMEH_00981	1064071	1064247	-1	hypothetical protein
1051651	1059167	7516	Predicted by at least one method		PIHHJMEH_00970	1051651	1052583	-1	hypothetical protein
1051651	1059167	7516	Predicted by at least one method		PIHHJMEH_00971	1052580	1053581	-1	hypothetical protein
1051651	1059167	7516	Predicted by at least one method		PIHHJMEH_00972	1053578	1055755	-1	hypothetical protein
1051651	1059167	7516	Predicted by at least one method		PIHHJMEH_00973	1055758	1058205	-1	hypothetical protein
1051651	1059167	7516	Predicted by at least one method		PIHHJMEH_00974	1058670	1059167	-1	hypothetical protein
1059548	1064247	4699	Predicted by at least one method		PIHHJMEH_00976	1059548	1060753	-1	hypothetical protein
1059548	1064247	4699	Predicted by at least one method		PIHHJMEH_00977	1060931	1062316	-1	hypothetical protein
1059548	1064247	4699	Predicted by at least one method		PIHHJMEH_00978	1062345	1062728	-1	hypothetical protein
1059548	1064247	4699	Predicted by at least one method		PIHHJMEH_00979	1062747	1063061	-1	hypothetical protein
1059548	1064247	4699	Predicted by at least one method		PIHHJMEH_00980	1063430	1063741	-1	IS1182 family transposase ISSau3
1059548	1064247	4699	Predicted by at least one method		PIHHJMEH_00981	1064071	1064247	-1	hypothetical protein
1427408	1437781	10373	Predicted by at least one method	glnA	PIHHJMEH_01318	1427408	1428748	1	Glutamine synthetase
1427408	1437781	10373	Predicted by at least one method		PIHHJMEH_01319	1430050	1430139	1	hypothetical protein
1427408	1437781	10373	Predicted by at least one method		PIHHJMEH_01320	1430623	1431795	1	IS256 family transposase IS256
1427408	1437781	10373	Predicted by at least one method		PIHHJMEH_01321	1432011	1432217	1	hypothetical protein
1427408	1437781	10373	Predicted by at least one method		PIHHJMEH_01322	1433421	1433606	1	hypothetical protein
1427408	1437781	10373	Predicted by at least one method		PIHHJMEH_01323	1434117	1434533	1	hypothetical protein
1427408	1437781	10373	Predicted by at least one method		PIHHJMEH_01324	1434965	1435549	-1	hypothetical protein
1427408	1437781	10373	Predicted by at least one method		PIHHJMEH_01325	1435613	1435786	-1	hypothetical protein
1427408	1437781	10373	Predicted by at least one method		PIHHJMEH_01326	1436087	1437259	1	IS256 family transposase IS256
1427408	1437781	10373	Predicted by at least one method		PIHHJMEH_01327	1437530	1437781	1	hypothetical protein
1430050	1434533	4483	Predicted by at least one method		PIHHJMEH_01319	1430050	1430139	1	hypothetical protein
1430050	1434533	4483	Predicted by at least one method		PIHHJMEH_01320	1430623	1431795	1	IS256 family transposase IS256
1430050	1434533	4483	Predicted by at least one method		PIHHJMEH_01321	1432011	1432217	1	hypothetical protein
1430050	1434533	4483	Predicted by at least one method		PIHHJMEH_01322	1433421	1433606	1	hypothetical protein
1430050	1434533	4483	Predicted by at least one method		PIHHJMEH_01323	1434117	1434533	1	hypothetical protein
1803503	1814070	10567	Predicted by at least one method	mreC	PIHHJMEH_01653	1803503	1804345	-1	Cell shape-determining protein MreC
1803503	1814070	10567	Predicted by at least one method		PIHHJMEH_01654	1804736	1805209	-1	hypothetical protein
1803503	1814070	10567	Predicted by at least one method		PIHHJMEH_01655	1805683	1805967	-1	hypothetical protein
1803503	1814070	10567	Predicted by at least one method		PIHHJMEH_01656	1806626	1806769	1	hypothetical protein
1803503	1814070	10567	Predicted by at least one method	fexA	PIHHJMEH_01657	1807023	1808450	1	chloramphenicol/florfenicol efflux MFS transporter FexA
1803503	1814070	10567	Predicted by at least one method	ywrO	PIHHJMEH_01658	1808628	1809044	1	General stress protein 14
1803503	1814070	10567	Predicted by at least one method		PIHHJMEH_01659	1809327	1809692	-1	hypothetical protein
1803503	1814070	10567	Predicted by at least one method	xerC_3	PIHHJMEH_01660	1809694	1811613	-1	Tyrosine recombinase XerC
1803503	1814070	10567	Predicted by at least one method	xerD_3	PIHHJMEH_01661	1811610	1812695	-1	Tyrosine recombinase XerD
1803503	1814070	10567	Predicted by at least one method		PIHHJMEH_01662	1812809	1813366	-1	hypothetical protein
1803503	1814070	10567	Predicted by at least one method	comC	PIHHJMEH_01663	1813363	1814070	-1	Type 4 prepilin-like proteins leader peptide-processing enzyme
1973889	1985637	11748	Predicted by at least one method		PIHHJMEH_01795	1973889	1974461	1	hypothetical protein
1973889	1985637	11748	Predicted by at least one method		PIHHJMEH_01796	1974659	1975216	-1	hypothetical protein
1973889	1985637	11748	Predicted by at least one method		PIHHJMEH_01797	1975587	1975763	-1	hypothetical protein
1973889	1985637	11748	Predicted by at least one method		PIHHJMEH_01798	1975774	1976157	-1	hypothetical protein
1973889	1985637	11748	Predicted by at least one method		PIHHJMEH_01799	1976259	1976564	-1	hypothetical protein
1973889	1985637	11748	Predicted by at least one method		PIHHJMEH_01800	1976606	1976887	-1	IS3 family transposase ISEfa8
1973889	1985637	11748	Predicted by at least one method		PIHHJMEH_01801	1976960	1977130	-1	hypothetical protein
1973889	1985637	11748	Predicted by at least one method		PIHHJMEH_01802	1977130	1977573	-1	hypothetical protein
1973889	1985637	11748	Predicted by at least one method		PIHHJMEH_01803	1977573	1978016	-1	hypothetical protein
1973889	1985637	11748	Predicted by at least one method	hylB	PIHHJMEH_01804	1978551	1980974	1	Hyaluronate lyase
1973889	1985637	11748	Predicted by at least one method		PIHHJMEH_01805	1981100	1981477	-1	hypothetical protein
1973889	1985637	11748	Predicted by at least one method		PIHHJMEH_01806	1981686	1982129	-1	hypothetical protein
1973889	1985637	11748	Predicted by at least one method		PIHHJMEH_01807	1982172	1982477	1	hypothetical protein
1973889	1985637	11748	Predicted by at least one method		PIHHJMEH_01808	1982547	1982936	1	hypothetical protein
1973889	1985637	11748	Predicted by at least one method		PIHHJMEH_01809	1982916	1983683	-1	IS21 family transposase IS712
1973889	1985637	11748	Predicted by at least one method		PIHHJMEH_01810	1983695	1984930	-1	hypothetical protein
1973889	1985637	11748	Predicted by at least one method		PIHHJMEH_01811	1985539	1985637	1	hypothetical protein
2096193	2107175	10982	Predicted by at least one method	blaI_2	PIHHJMEH_01944	2096193	2096573	-1	Penicillinase repressor
2096193	2107175	10982	Predicted by at least one method	blaR1-2	PIHHJMEH_01945	2096563	2098320	-1	beta-lactam sensor/signal transducer BlaR1
2096193	2107175	10982	Predicted by at least one method	blaZ_2	PIHHJMEH_01946	2098427	2099272	1	Beta-lactamase
2096193	2107175	10982	Predicted by at least one method		PIHHJMEH_01947	2099585	2099995	1	hypothetical protein
2096193	2107175	10982	Predicted by at least one method		PIHHJMEH_01948	2100038	2101408	-1	hypothetical protein
2096193	2107175	10982	Predicted by at least one method		PIHHJMEH_01949	2101413	2101778	-1	hypothetical protein
2096193	2107175	10982	Predicted by at least one method	xerC_4	PIHHJMEH_01950	2101787	2103856	-1	Tyrosine recombinase XerC
2096193	2107175	10982	Predicted by at least one method	xerC_5	PIHHJMEH_01951	2103853	2104965	-1	Tyrosine recombinase XerC
2096193	2107175	10982	Predicted by at least one method		PIHHJMEH_01952	2105511	2105684	-1	hypothetical protein
2096193	2107175	10982	Predicted by at least one method		PIHHJMEH_01953	2106063	2107175	1	hypothetical protein
2256216	2301287	45071	Predicted by at least one method	ywpJ	PIHHJMEH_02099	2256216	2257073	-1	Phosphatase YwpJ
2256216	2301287	45071	Predicted by at least one method	ylmA	PIHHJMEH_02100	2257141	2257923	-1	putative ABC transporter ATP-binding protein YlmA
2256216	2301287	45071	Predicted by at least one method		PIHHJMEH_02101	2258213	2258821	-1	hypothetical protein
2256216	2301287	45071	Predicted by at least one method		PIHHJMEH_02102	2258849	2259775	-1	hypothetical protein
2256216	2301287	45071	Predicted by at least one method		PIHHJMEH_02103	2259977	2261428	-1	hypothetical protein
2256216	2301287	45071	Predicted by at least one method		PIHHJMEH_02104	2261506	2261796	-1	hypothetical protein
2256216	2301287	45071	Predicted by at least one method		PIHHJMEH_02105	2261921	2262325	-1	hypothetical protein
2256216	2301287	45071	Predicted by at least one method		PIHHJMEH_02106	2262503	2262823	-1	hypothetical protein
2256216	2301287	45071	Predicted by at least one method		PIHHJMEH_02107	2262898	2263125	-1	hypothetical protein
2256216	2301287	45071	Predicted by at least one method		PIHHJMEH_02108	2263115	2263336	-1	hypothetical protein
2256216	2301287	45071	Predicted by at least one method		PIHHJMEH_02109	2263426	2265264	-1	hypothetical protein
2256216	2301287	45071	Predicted by at least one method		PIHHJMEH_02110	2265409	2265864	-1	hypothetical protein
2256216	2301287	45071	Predicted by at least one method		PIHHJMEH_02111	2265932	2266153	-1	hypothetical protein
2256216	2301287	45071	Predicted by at least one method		PIHHJMEH_02112	2266169	2267146	-1	hypothetical protein
2256216	2301287	45071	Predicted by at least one method		PIHHJMEH_02113	2267766	2268401	1	ISL3 family transposase ISSau8
2256216	2301287	45071	Predicted by at least one method		PIHHJMEH_02114	2268428	2270047	-1	IS1182 family transposase ISSau3
2256216	2301287	45071	Predicted by at least one method	glmS	PIHHJMEH_02115	2270435	2272240	-1	Glutamine--fructose-6-phosphate aminotransferase [isomerizing]
2256216	2301287	45071	Predicted by at least one method	mtlA	PIHHJMEH_02116	2272921	2274459	1	PTS system mannitol-specific EIICB component
2256216	2301287	45071	Predicted by at least one method		PIHHJMEH_02117	2274494	2276626	1	hypothetical protein
2256216	2301287	45071	Predicted by at least one method	mtlF	PIHHJMEH_02118	2276638	2277072	1	Mannitol-specific phosphotransferase enzyme IIA component
2256216	2301287	45071	Predicted by at least one method	mtlD	PIHHJMEH_02119	2277072	2278178	1	Mannitol-1-phosphate 5-dehydrogenase
2256216	2301287	45071	Predicted by at least one method		PIHHJMEH_02120	2278497	2285876	-1	hypothetical protein
2256216	2301287	45071	Predicted by at least one method	glmM	PIHHJMEH_02121	2286159	2287514	-1	Phosphoglucosamine mutase
2256216	2301287	45071	Predicted by at least one method	cdaR	PIHHJMEH_02122	2287541	2288473	-1	CdaA regulatory protein CdaR
2256216	2301287	45071	Predicted by at least one method	cdaA	PIHHJMEH_02123	2288475	2289284	-1	Cyclic di-AMP synthase CdaA
2256216	2301287	45071	Predicted by at least one method	arg	PIHHJMEH_02124	2289473	2290381	-1	Arginase
2256216	2301287	45071	Predicted by at least one method	salA	PIHHJMEH_02134	2296506	2297570	-1	Iron-sulfur cluster carrier protein
2256216	2301287	45071	Predicted by at least one method	farB_1	PIHHJMEH_02135	2297718	2299160	-1	Fatty acid resistance protein FarB
2256216	2301287	45071	Predicted by at least one method	sepA	PIHHJMEH_02136	2299349	2299816	-1	Multidrug resistance efflux pump SepA
2256216	2301287	45071	Predicted by at least one method	sdrM	PIHHJMEH_02137	2299944	2301287	-1	Multidrug efflux pump SdrM
2258011	2268336	10325	Predicted by at least one method		PIHHJMEH_02101	2258213	2258821	-1	hypothetical protein
2258011	2268336	10325	Predicted by at least one method		PIHHJMEH_02102	2258849	2259775	-1	hypothetical protein
2258011	2268336	10325	Predicted by at least one method		PIHHJMEH_02103	2259977	2261428	-1	hypothetical protein
2258011	2268336	10325	Predicted by at least one method		PIHHJMEH_02104	2261506	2261796	-1	hypothetical protein
2258011	2268336	10325	Predicted by at least one method		PIHHJMEH_02105	2261921	2262325	-1	hypothetical protein
2258011	2268336	10325	Predicted by at least one method		PIHHJMEH_02106	2262503	2262823	-1	hypothetical protein
2258011	2268336	10325	Predicted by at least one method		PIHHJMEH_02107	2262898	2263125	-1	hypothetical protein
2258011	2268336	10325	Predicted by at least one method		PIHHJMEH_02108	2263115	2263336	-1	hypothetical protein
2258011	2268336	10325	Predicted by at least one method		PIHHJMEH_02109	2263426	2265264	-1	hypothetical protein
2258011	2268336	10325	Predicted by at least one method		PIHHJMEH_02110	2265409	2265864	-1	hypothetical protein
2258011	2268336	10325	Predicted by at least one method		PIHHJMEH_02111	2265932	2266153	-1	hypothetical protein
2258011	2268336	10325	Predicted by at least one method		PIHHJMEH_02112	2266169	2267146	-1	hypothetical protein
2258011	2268336	10325	Predicted by at least one method		PIHHJMEH_02113	2267766	2268401	1	ISL3 family transposase ISSau8

## Sheet: GD4A159
Table S4 Genomic islands in GD4A108 and GD4A159 predicted by IslandViewer 4.
Island start	Island end	Length	Method	Gene ID	Locus	Gene start	Gene end	Strand	Product
41628	45899	4271	Predicted by at least one method		OAAMDANG_00035	41628	41969	-1	hypothetical protein
41628	45899	4271	Predicted by at least one method		OAAMDANG_00036	42436	44061	-1	hypothetical protein
41628	45899	4271	Predicted by at least one method		OAAMDANG_00037	44083	45432	-1	hypothetical protein
41628	45899	4271	Predicted by at least one method		OAAMDANG_00038	45624	45899	-1	hypothetical protein
56609	87619	31010	Predicted by at least one method		OAAMDANG_00048	56609	56812	-1	hypothetical protein
56609	87619	31010	Predicted by at least one method		OAAMDANG_00049	57273	57503	-1	hypothetical protein
56609	87619	31010	Predicted by at least one method		OAAMDANG_00050	57500	57922	-1	hypothetical protein
56609	87619	31010	Predicted by at least one method		OAAMDANG_00051	58427	58780	1	hypothetical protein
56609	87619	31010	Predicted by at least one method	tet(M)_1	OAAMDANG_00052	59126	61045	-1	tetracycline resistance ribosomal protection protein Tet(M)
56609	87619	31010	Predicted by at least one method		OAAMDANG_00053	61422	62357	-1	hypothetical protein
56609	87619	31010	Predicted by at least one method		OAAMDANG_00054	62354	62563	-1	hypothetical protein
56609	87619	31010	Predicted by at least one method		OAAMDANG_00055	62563	63351	-1	hypothetical protein
56609	87619	31010	Predicted by at least one method		OAAMDANG_00056	63348	65525	-1	hypothetical protein
56609	87619	31010	Predicted by at least one method		OAAMDANG_00057	65528	66805	-1	hypothetical protein
56609	87619	31010	Predicted by at least one method		OAAMDANG_00058	66834	67109	-1	hypothetical protein
56609	87619	31010	Predicted by at least one method		OAAMDANG_00059	67106	67966	-1	hypothetical protein
56609	87619	31010	Predicted by at least one method		OAAMDANG_00060	68431	68928	-1	hypothetical protein
56609	87619	31010	Predicted by at least one method		OAAMDANG_00061	69045	69266	-1	hypothetical protein
56609	87619	31010	Predicted by at least one method		OAAMDANG_00062	69309	70514	-1	hypothetical protein
56609	87619	31010	Predicted by at least one method		OAAMDANG_00063	70692	72077	-1	hypothetical protein
56609	87619	31010	Predicted by at least one method		OAAMDANG_00064	72106	72489	-1	hypothetical protein
56609	87619	31010	Predicted by at least one method		OAAMDANG_00065	72508	72822	-1	hypothetical protein
56609	87619	31010	Predicted by at least one method		OAAMDANG_00066	73231	73725	1	hypothetical protein
56609	87619	31010	Predicted by at least one method		OAAMDANG_00067	73996	74613	1	hypothetical protein
56609	87619	31010	Predicted by at least one method	cadC_1	OAAMDANG_00068	74632	74973	1	Cadmium resistance transcriptional regulatory protein CadC
56609	87619	31010	Predicted by at least one method		OAAMDANG_00069	75273	75770	1	IS1595 family transposase ISSsu9
56609	87619	31010	Predicted by at least one method		OAAMDANG_00070	75842	77794	-1	hypothetical protein
56609	87619	31010	Predicted by at least one method		OAAMDANG_00071	77801	78085	-1	hypothetical protein
56609	87619	31010	Predicted by at least one method	arsC_1	OAAMDANG_00072	78278	78679	-1	Arsenate reductase
56609	87619	31010	Predicted by at least one method	arsB_1	OAAMDANG_00073	78697	79986	-1	Arsenical pump membrane protein
56609	87619	31010	Predicted by at least one method		OAAMDANG_00074	79986	80303	-1	hypothetical protein
56609	87619	31010	Predicted by at least one method	copB_1	OAAMDANG_00075	80572	82632	1	Copper-exporting P-type ATPase B
56609	87619	31010	Predicted by at least one method	ydhK_1	OAAMDANG_00076	82650	83195	1	putative protein YdhK
56609	87619	31010	Predicted by at least one method		OAAMDANG_00077	83644	84771	1	hypothetical protein
56609	87619	31010	Predicted by at least one method	hsdM_1	OAAMDANG_00078	84790	86304	1	Type I restriction enzyme EcoKI M protein
56609	87619	31010	Predicted by at least one method		OAAMDANG_00079	86294	87619	1	hypothetical protein
56609	87619	31010	Predicted by at least one method		OAAMDANG_00080	87603	90725	1	hypothetical protein
61422	68928	7506	Predicted by at least one method		OAAMDANG_00053	61422	62357	-1	hypothetical protein
61422	68928	7506	Predicted by at least one method		OAAMDANG_00054	62354	62563	-1	hypothetical protein
61422	68928	7506	Predicted by at least one method		OAAMDANG_00055	62563	63351	-1	hypothetical protein
61422	68928	7506	Predicted by at least one method		OAAMDANG_00056	63348	65525	-1	hypothetical protein
61422	68928	7506	Predicted by at least one method		OAAMDANG_00057	65528	66805	-1	hypothetical protein
61422	68928	7506	Predicted by at least one method		OAAMDANG_00058	66834	67109	-1	hypothetical protein
61422	68928	7506	Predicted by at least one method		OAAMDANG_00059	67106	67966	-1	hypothetical protein
61422	68928	7506	Predicted by at least one method		OAAMDANG_00060	68431	68928	-1	hypothetical protein
122752	133510	10758	Predicted by at least one method		OAAMDANG_00118	122752	123207	-1	hypothetical protein
122752	133510	10758	Predicted by at least one method		OAAMDANG_00119	123270	124442	1	IS256 family transposase IS256
122752	133510	10758	Predicted by at least one method		OAAMDANG_00120	124426	125511	-1	hypothetical protein
122752	133510	10758	Predicted by at least one method		OAAMDANG_00121	125628	126392	1	hypothetical protein
122752	133510	10758	Predicted by at least one method		OAAMDANG_00122	126382	127497	1	hypothetical protein
122752	133510	10758	Predicted by at least one method		OAAMDANG_00123	127659	128882	1	hypothetical protein
122752	133510	10758	Predicted by at least one method	yiaC	OAAMDANG_00124	129423	129722	1	Peptidyl-lysine N-acetyltransferase YiaC
122752	133510	10758	Predicted by at least one method		OAAMDANG_00125	130454	130576	1	hypothetical protein
122752	133510	10758	Predicted by at least one method		OAAMDANG_00126	130603	131775	-1	IS256 family transposase IS256
122752	133510	10758	Predicted by at least one method	dus	OAAMDANG_00127	132524	133510	-1	putative tRNA-dihydrouridine synthase
391207	497412	106205	Predicted by at least one method		OAAMDANG_00340	391207	391821	1	hypothetical protein
391207	497412	106205	Predicted by at least one method		OAAMDANG_00341	391818	391943	-1	hypothetical protein
391207	497412	106205	Predicted by at least one method		OAAMDANG_00342	392194	392778	-1	hypothetical protein
391207	497412	106205	Predicted by at least one method		OAAMDANG_00343	392796	393257	-1	hypothetical protein
391207	497412	106205	Predicted by at least one method		OAAMDANG_00344	393270	393584	-1	hypothetical protein
391207	497412	106205	Predicted by at least one method		OAAMDANG_00345	393736	393972	1	hypothetical protein
391207	497412	106205	Predicted by at least one method		OAAMDANG_00346	393986	394762	1	hypothetical protein
391207	497412	106205	Predicted by at least one method		OAAMDANG_00347	394791	394934	1	hypothetical protein
391207	497412	106205	Predicted by at least one method		OAAMDANG_00348	394924	395133	-1	hypothetical protein
391207	497412	106205	Predicted by at least one method		OAAMDANG_00349	395189	395338	1	hypothetical protein
391207	497412	106205	Predicted by at least one method		OAAMDANG_00350	395379	395591	-1	hypothetical protein
391207	497412	106205	Predicted by at least one method		OAAMDANG_00351	395661	395858	1	hypothetical protein
391207	497412	106205	Predicted by at least one method		OAAMDANG_00352	395845	396225	-1	hypothetical protein
391207	497412	106205	Predicted by at least one method		OAAMDANG_00353	396292	396537	1	hypothetical protein
391207	497412	106205	Predicted by at least one method		OAAMDANG_00354	396506	396871	-1	hypothetical protein
391207	497412	106205	Predicted by at least one method		OAAMDANG_00355	396926	397141	1	hypothetical protein
391207	497412	106205	Predicted by at least one method		OAAMDANG_00356	397166	397429	1	hypothetical protein
391207	497412	106205	Predicted by at least one method		OAAMDANG_00357	397442	397603	1	hypothetical protein
391207	497412	106205	Predicted by at least one method		OAAMDANG_00358	397682	398005	1	hypothetical protein
391207	497412	106205	Predicted by at least one method		OAAMDANG_00359	398020	398382	1	hypothetical protein
391207	497412	106205	Predicted by at least one method		OAAMDANG_00360	398379	399545	1	hypothetical protein
391207	497412	106205	Predicted by at least one method		OAAMDANG_00361	399571	400128	1	hypothetical protein
391207	497412	106205	Predicted by at least one method		OAAMDANG_00362	400187	402148	1	hypothetical protein
391207	497412	106205	Predicted by at least one method		OAAMDANG_00363	402160	402315	1	hypothetical protein
391207	497412	106205	Predicted by at least one method		OAAMDANG_00364	402315	402500	1	hypothetical protein
391207	497412	106205	Predicted by at least one method		OAAMDANG_00365	402501	402860	1	hypothetical protein
391207	497412	106205	Predicted by at least one method		OAAMDANG_00366	402861	403109	1	hypothetical protein
391207	497412	106205	Predicted by at least one method		OAAMDANG_00367	403335	403736	1	hypothetical protein
391207	497412	106205	Predicted by at least one method		OAAMDANG_00368	403929	404123	1	hypothetical protein
391207	497412	106205	Predicted by at least one method		OAAMDANG_00369	404120	404323	1	hypothetical protein
391207	497412	106205	Predicted by at least one method		OAAMDANG_00370	404316	404552	1	hypothetical protein
391207	497412	106205	Predicted by at least one method		OAAMDANG_00371	404542	404931	1	hypothetical protein
391207	497412	106205	Predicted by at least one method		OAAMDANG_00372	404928	405080	1	hypothetical protein
391207	497412	106205	Predicted by at least one method		OAAMDANG_00373	405148	405348	1	hypothetical protein
391207	497412	106205	Predicted by at least one method		OAAMDANG_00374	405400	407847	1	hypothetical protein
391207	497412	106205	Predicted by at least one method		OAAMDANG_00375	408188	408478	1	hypothetical protein
391207	497412	106205	Predicted by at least one method		OAAMDANG_00376	408468	409826	1	hypothetical protein
391207	497412	106205	Predicted by at least one method		OAAMDANG_00377	409839	410276	1	hypothetical protein
391207	497412	106205	Predicted by at least one method		OAAMDANG_00378	410433	410747	1	hypothetical protein
391207	497412	106205	Predicted by at least one method		OAAMDANG_00379	410876	411181	1	hypothetical protein
391207	497412	106205	Predicted by at least one method		OAAMDANG_00380	411171	412862	1	hypothetical protein
391207	497412	106205	Predicted by at least one method		OAAMDANG_00381	412867	414105	1	hypothetical protein
391207	497412	106205	Predicted by at least one method	clpP_1	OAAMDANG_00382	414089	414862	1	ATP-dependent Clp protease proteolytic subunit
391207	497412	106205	Predicted by at least one method		OAAMDANG_00383	414874	416037	1	hypothetical protein
391207	497412	106205	Predicted by at least one method		OAAMDANG_00384	416106	416384	1	hypothetical protein
391207	497412	106205	Predicted by at least one method		OAAMDANG_00385	416396	416728	1	hypothetical protein
391207	497412	106205	Predicted by at least one method		OAAMDANG_00386	416725	417126	1	hypothetical protein
391207	497412	106205	Predicted by at least one method		OAAMDANG_00387	417127	417522	1	hypothetical protein
391207	497412	106205	Predicted by at least one method		OAAMDANG_00388	417558	418199	1	hypothetical protein
391207	497412	106205	Predicted by at least one method		OAAMDANG_00389	418291	418746	1	hypothetical protein
391207	497412	106205	Predicted by at least one method		OAAMDANG_00390	418804	419154	1	hypothetical protein
391207	497412	106205	Predicted by at least one method		OAAMDANG_00391	419196	419354	1	hypothetical protein
391207	497412	106205	Predicted by at least one method	smc_1	OAAMDANG_00392	419368	425568	1	Chromosome partition protein Smc
391207	497412	106205	Predicted by at least one method		OAAMDANG_00393	425568	426392	1	hypothetical protein
391207	497412	106205	Predicted by at least one method		OAAMDANG_00394	426401	427984	1	hypothetical protein
391207	497412	106205	Predicted by at least one method		OAAMDANG_00395	427984	428274	1	hypothetical protein
391207	497412	106205	Predicted by at least one method		OAAMDANG_00396	428290	430200	1	hypothetical protein
391207	497412	106205	Predicted by at least one method		OAAMDANG_00397	430200	431666	1	hypothetical protein
391207	497412	106205	Predicted by at least one method		OAAMDANG_00398	431666	432055	1	hypothetical protein
391207	497412	106205	Predicted by at least one method		OAAMDANG_00399	432048	432212	1	hypothetical protein
391207	497412	106205	Predicted by at least one method		OAAMDANG_00400	432411	432695	1	hypothetical protein
391207	497412	106205	Predicted by at least one method		OAAMDANG_00401	432702	434654	1	hypothetical protein
391207	497412	106205	Predicted by at least one method		OAAMDANG_00402	434726	435223	-1	IS1595 family transposase ISSsu9
391207	497412	106205	Predicted by at least one method	bin3_1	OAAMDANG_00403	435621	436247	1	Putative transposon Tn552 DNA-invertase bin3
391207	497412	106205	Predicted by at least one method		OAAMDANG_00404	436315	436563	1	hypothetical protein
391207	497412	106205	Predicted by at least one method		OAAMDANG_00405	436577	437371	1	hypothetical protein
391207	497412	106205	Predicted by at least one method		OAAMDANG_00406	437449	438348	1	IS256 family transposase IS256
391207	497412	106205	Predicted by at least one method		OAAMDANG_00407	438338	438622	1	IS256 family transposase IS256
391207	497412	106205	Predicted by at least one method	aacA-aphD_1	OAAMDANG_00408	438741	440180	-1	Bifunctional AAC/APH
391207	497412	106205	Predicted by at least one method		OAAMDANG_00409	440181	440585	-1	hypothetical protein
391207	497412	106205	Predicted by at least one method		OAAMDANG_00410	440630	441802	-1	IS256 family transposase IS256
391207	497412	106205	Predicted by at least one method		OAAMDANG_00411	442016	442255	-1	hypothetical protein
391207	497412	106205	Predicted by at least one method		OAAMDANG_00412	442260	442541	-1	hypothetical protein
391207	497412	106205	Predicted by at least one method		OAAMDANG_00413	442745	444667	1	hypothetical protein
391207	497412	106205	Predicted by at least one method		OAAMDANG_00414	444988	445467	1	hypothetical protein
391207	497412	106205	Predicted by at least one method		OAAMDANG_00415	445893	446567	1	IS6 family transposase IS431R
391207	497412	106205	Predicted by at least one method	tet(L)	OAAMDANG_00416	446849	448225	1	tetracycline efflux MFS transporter Tet(L)
391207	497412	106205	Predicted by at least one method	ermC	OAAMDANG_00417	448869	449603	-1	rRNA adenine N-6-methyltransferase
391207	497412	106205	Predicted by at least one method		OAAMDANG_00418	450129	451340	1	hypothetical protein
391207	497412	106205	Predicted by at least one method		OAAMDANG_00419	451650	452783	1	hypothetical protein
391207	497412	106205	Predicted by at least one method		OAAMDANG_00420	453060	453539	1	hypothetical protein
391207	497412	106205	Predicted by at least one method		OAAMDANG_00421	453581	454255	-1	IS6 family transposase IS431R
391207	497412	106205	Predicted by at least one method		OAAMDANG_00422	454468	455124	1	hypothetical protein
391207	497412	106205	Predicted by at least one method	COQ5_2	OAAMDANG_00423	455105	455839	1	2-methoxy-6-polyprenyl-1,4-benzoquinol methylase, mitochondrial
391207	497412	106205	Predicted by at least one method	aadK	OAAMDANG_00424	455872	456735	1	Aminoglycoside 6-adenylyltransferase
391207	497412	106205	Predicted by at least one method	apt_1	OAAMDANG_00425	456779	457306	1	Adenine phosphoribosyltransferase
391207	497412	106205	Predicted by at least one method	ant1	OAAMDANG_00426	457438	458247	1	Streptomycin 3''-adenylyltransferase
391207	497412	106205	Predicted by at least one method		OAAMDANG_00427	458426	458716	1	hypothetical protein
391207	497412	106205	Predicted by at least one method		OAAMDANG_00428	458767	459225	-1	hypothetical protein
391207	497412	106205	Predicted by at least one method		OAAMDANG_00429	459437	459871	1	hypothetical protein
391207	497412	106205	Predicted by at least one method	lsa(E)	OAAMDANG_00430	460314	461798	1	ABC-F type ribosomal protection protein Lsa(E)
391207	497412	106205	Predicted by at least one method		OAAMDANG_00431	461852	462655	1	hypothetical protein
391207	497412	106205	Predicted by at least one method		OAAMDANG_00432	463198	464178	-1	ISL3 family transposase ISEfa5
391207	497412	106205	Predicted by at least one method		OAAMDANG_00433	464678	464902	1	hypothetical protein
391207	497412	106205	Predicted by at least one method		OAAMDANG_00434	464917	465009	1	hypothetical protein
391207	497412	106205	Predicted by at least one method		OAAMDANG_00435	465041	465715	-1	IS6 family transposase IS431R
391207	497412	106205	Predicted by at least one method	knt_1	OAAMDANG_00436	466041	466784	-1	Kanamycin nucleotidyltransferase
391207	497412	106205	Predicted by at least one method		OAAMDANG_00437	466971	467480	-1	hypothetical protein
391207	497412	106205	Predicted by at least one method		OAAMDANG_00438	467557	468231	1	IS6 family transposase IS431R
391207	497412	106205	Predicted by at least one method	mdtD_1	OAAMDANG_00439	468500	469693	-1	Putative multidrug resistance protein MdtD
391207	497412	106205	Predicted by at least one method		OAAMDANG_00440	469974	470477	1	IS6 family transposase ISSau6
391207	497412	106205	Predicted by at least one method		OAAMDANG_00441	470602	470916	-1	hypothetical protein
391207	497412	106205	Predicted by at least one method		OAAMDANG_00442	470909	471805	-1	hypothetical protein
391207	497412	106205	Predicted by at least one method		OAAMDANG_00443	471948	472172	1	hypothetical protein
391207	497412	106205	Predicted by at least one method		OAAMDANG_00444	472467	472967	1	hypothetical protein
391207	497412	106205	Predicted by at least one method		OAAMDANG_00445	472964	473404	1	hypothetical protein
391207	497412	106205	Predicted by at least one method		OAAMDANG_00446	474068	474316	1	hypothetical protein
391207	497412	106205	Predicted by at least one method	cspLA_1	OAAMDANG_00447	474516	474716	-1	Cold shock-like protein CspLA
391207	497412	106205	Predicted by at least one method		OAAMDANG_00448	475108	475725	1	hypothetical protein
391207	497412	106205	Predicted by at least one method	cadC_2	OAAMDANG_00449	475744	476091	1	Cadmium resistance transcriptional regulatory protein CadC
391207	497412	106205	Predicted by at least one method		OAAMDANG_00450	476313	476510	1	hypothetical protein
391207	497412	106205	Predicted by at least one method		OAAMDANG_00451	476545	476889	1	hypothetical protein
391207	497412	106205	Predicted by at least one method		OAAMDANG_00452	477214	477540	-1	hypothetical protein
391207	497412	106205	Predicted by at least one method		OAAMDANG_00453	479012	479287	-1	hypothetical protein
391207	497412	106205	Predicted by at least one method	repD_1	OAAMDANG_00454	479355	480173	1	Replication initiation protein
391207	497412	106205	Predicted by at least one method		OAAMDANG_00455	480178	480600	1	hypothetical protein
391207	497412	106205	Predicted by at least one method		OAAMDANG_00456	480842	482476	1	hypothetical protein
391207	497412	106205	Predicted by at least one method	repD_2	OAAMDANG_00457	483224	483340	1	Replication initiation protein
391207	497412	106205	Predicted by at least one method		OAAMDANG_00458	483383	484057	-1	IS6 family transposase IS431L
391207	497412	106205	Predicted by at least one method	ettA_1	OAAMDANG_00459	484904	486520	-1	Energy-dependent translational throttle protein EttA
391207	497412	106205	Predicted by at least one method		OAAMDANG_00460	486975	487712	-1	ISNCY family transposase ISBli29
391207	497412	106205	Predicted by at least one method		OAAMDANG_00461	487770	488177	-1	hypothetical protein
391207	497412	106205	Predicted by at least one method		OAAMDANG_00462	488351	489211	-1	hypothetical protein
391207	497412	106205	Predicted by at least one method	hin_1	OAAMDANG_00463	489183	489776	-1	DNA-invertase hin
391207	497412	106205	Predicted by at least one method	blaI_1	OAAMDANG_00464	490040	490420	-1	Penicillinase repressor
391207	497412	106205	Predicted by at least one method	blaR1	OAAMDANG_00465	490410	492167	-1	beta-lactam sensor/signal transducer BlaR1
391207	497412	106205	Predicted by at least one method	blaZ_1	OAAMDANG_00466	492274	493119	1	Beta-lactamase
391207	497412	106205	Predicted by at least one method		OAAMDANG_00467	493546	493830	1	hypothetical protein
391207	497412	106205	Predicted by at least one method		OAAMDANG_00468	493837	494211	1	hypothetical protein
391207	497412	106205	Predicted by at least one method		OAAMDANG_00469	494157	495623	1	hypothetical protein
391207	497412	106205	Predicted by at least one method		OAAMDANG_00470	495858	496355	-1	IS1595 family transposase ISSsu9
391207	497412	106205	Predicted by at least one method		OAAMDANG_00471	496585	496974	1	hypothetical protein
391207	497412	106205	Predicted by at least one method		OAAMDANG_00472	497110	497412	1	hypothetical protein
437449	442541	5092	Predicted by at least one method		OAAMDANG_00406	437449	438348	1	IS256 family transposase IS256
437449	442541	5092	Predicted by at least one method		OAAMDANG_00407	438338	438622	1	IS256 family transposase IS256
437449	442541	5092	Predicted by at least one method	aacA-aphD_1	OAAMDANG_00408	438741	440180	-1	Bifunctional AAC/APH
437449	442541	5092	Predicted by at least one method		OAAMDANG_00409	440181	440585	-1	hypothetical protein
437449	442541	5092	Predicted by at least one method		OAAMDANG_00410	440630	441802	-1	IS256 family transposase IS256
437449	442541	5092	Predicted by at least one method		OAAMDANG_00411	442016	442255	-1	hypothetical protein
437449	442541	5092	Predicted by at least one method		OAAMDANG_00412	442260	442541	-1	hypothetical protein
457356	465005	7649	Predicted by at least one method	ant1	OAAMDANG_00426	457438	458247	1	Streptomycin 3''-adenylyltransferase
457356	465005	7649	Predicted by at least one method		OAAMDANG_00427	458426	458716	1	hypothetical protein
457356	465005	7649	Predicted by at least one method		OAAMDANG_00428	458767	459225	-1	hypothetical protein
457356	465005	7649	Predicted by at least one method		OAAMDANG_00429	459437	459871	1	hypothetical protein
457356	465005	7649	Predicted by at least one method	lsa(E)	OAAMDANG_00430	460314	461798	1	ABC-F type ribosomal protection protein Lsa(E)
457356	465005	7649	Predicted by at least one method		OAAMDANG_00431	461852	462655	1	hypothetical protein
457356	465005	7649	Predicted by at least one method		OAAMDANG_00432	463198	464178	-1	ISL3 family transposase ISEfa5
457356	465005	7649	Predicted by at least one method		OAAMDANG_00433	464678	464902	1	hypothetical protein
457356	465005	7649	Predicted by at least one method		OAAMDANG_00434	464917	465009	1	hypothetical protein
470520	474527	4007	Predicted by at least one method		OAAMDANG_00441	470602	470916	-1	hypothetical protein
470520	474527	4007	Predicted by at least one method		OAAMDANG_00442	470909	471805	-1	hypothetical protein
470520	474527	4007	Predicted by at least one method		OAAMDANG_00443	471948	472172	1	hypothetical protein
470520	474527	4007	Predicted by at least one method		OAAMDANG_00444	472467	472967	1	hypothetical protein
470520	474527	4007	Predicted by at least one method		OAAMDANG_00445	472964	473404	1	hypothetical protein
470520	474527	4007	Predicted by at least one method		OAAMDANG_00446	474068	474316	1	hypothetical protein
470520	474527	4007	Predicted by at least one method	cspLA_1	OAAMDANG_00447	474516	474716	-1	Cold shock-like protein CspLA
795355	803048	7693	Predicted by at least one method		OAAMDANG_00753	795355	795972	1	hypothetical protein
795355	803048	7693	Predicted by at least one method		OAAMDANG_00754	796047	796589	1	hypothetical protein
795355	803048	7693	Predicted by at least one method		OAAMDANG_00755	796589	796678	1	hypothetical protein
795355	803048	7693	Predicted by at least one method		OAAMDANG_00756	796914	797537	1	hypothetical protein
795355	803048	7693	Predicted by at least one method		OAAMDANG_00757	797677	798309	1	hypothetical protein
795355	803048	7693	Predicted by at least one method		OAAMDANG_00758	798356	798874	1	hypothetical protein
795355	803048	7693	Predicted by at least one method		OAAMDANG_00759	799439	800068	1	hypothetical protein
795355	803048	7693	Predicted by at least one method		OAAMDANG_00760	800192	800656	1	hypothetical protein
795355	803048	7693	Predicted by at least one method		OAAMDANG_00761	800683	801855	-1	IS256 family transposase IS256
795355	803048	7693	Predicted by at least one method		OAAMDANG_00762	802202	802837	1	hypothetical protein
795355	803048	7693	Predicted by at least one method		OAAMDANG_00763	802803	803048	1	hypothetical protein
822657	828112	5455	Predicted by at least one method		OAAMDANG_00783	822657	823586	-1	hypothetical protein
822657	828112	5455	Predicted by at least one method		OAAMDANG_00784	823779	824003	-1	hypothetical protein
822657	828112	5455	Predicted by at least one method		OAAMDANG_00785	824020	824223	-1	hypothetical protein
822657	828112	5455	Predicted by at least one method	xerD_1	OAAMDANG_00786	824378	824938	1	Tyrosine recombinase XerD
822657	828112	5455	Predicted by at least one method	mrpA	OAAMDANG_00787	824957	827359	1	Na(+)/H(+) antiporter subunit A
822657	828112	5455	Predicted by at least one method	mrpB	OAAMDANG_00788	827346	827771	1	Na(+)/H(+) antiporter subunit B
822657	828112	5455	Predicted by at least one method	mnhC1_1	OAAMDANG_00789	827768	828112	1	Na(+)/H(+) antiporter subunit C1
822657	828112	5455	Predicted by at least one method	mnhD1_1	OAAMDANG_00790	828102	829598	1	Na(+)/H(+) antiporter subunit D1
1090974	1106864	15890	Predicted by at least one method		OAAMDANG_01040	1090974	1091177	-1	hypothetical protein
1090974	1106864	15890	Predicted by at least one method		OAAMDANG_01041	1091638	1091868	-1	hypothetical protein
1090974	1106864	15890	Predicted by at least one method		OAAMDANG_01042	1091865	1092287	-1	hypothetical protein
1090974	1106864	15890	Predicted by at least one method		OAAMDANG_01043	1092792	1093145	1	hypothetical protein
1090974	1106864	15890	Predicted by at least one method	tet(M)_2	OAAMDANG_01044	1093491	1095410	-1	tetracycline resistance ribosomal protection protein Tet(M)
1090974	1106864	15890	Predicted by at least one method		OAAMDANG_01045	1095787	1096719	-1	hypothetical protein
1090974	1106864	15890	Predicted by at least one method		OAAMDANG_01046	1096716	1097717	-1	hypothetical protein
1090974	1106864	15890	Predicted by at least one method		OAAMDANG_01047	1097714	1099891	-1	hypothetical protein
1090974	1106864	15890	Predicted by at least one method		OAAMDANG_01048	1099894	1102341	-1	hypothetical protein
1090974	1106864	15890	Predicted by at least one method		OAAMDANG_01049	1102806	1103303	-1	hypothetical protein
1090974	1106864	15890	Predicted by at least one method		OAAMDANG_01050	1103420	1103641	-1	hypothetical protein
1090974	1106864	15890	Predicted by at least one method		OAAMDANG_01051	1103684	1104889	-1	hypothetical protein
1090974	1106864	15890	Predicted by at least one method		OAAMDANG_01052	1105067	1106452	-1	hypothetical protein
1090974	1106864	15890	Predicted by at least one method		OAAMDANG_01053	1106481	1106864	-1	hypothetical protein
1095787	1103303	7516	Predicted by at least one method		OAAMDANG_01045	1095787	1096719	-1	hypothetical protein
1095787	1103303	7516	Predicted by at least one method		OAAMDANG_01046	1096716	1097717	-1	hypothetical protein
1095787	1103303	7516	Predicted by at least one method		OAAMDANG_01047	1097714	1099891	-1	hypothetical protein
1095787	1103303	7516	Predicted by at least one method		OAAMDANG_01048	1099894	1102341	-1	hypothetical protein
1095787	1103303	7516	Predicted by at least one method		OAAMDANG_01049	1102806	1103303	-1	hypothetical protein
1095828	1102300	6472	Predicted by at least one method		OAAMDANG_01045	1095787	1096719	-1	hypothetical protein
1095828	1102300	6472	Predicted by at least one method		OAAMDANG_01046	1096716	1097717	-1	hypothetical protein
1095828	1102300	6472	Predicted by at least one method		OAAMDANG_01047	1097714	1099891	-1	hypothetical protein
1095828	1102300	6472	Predicted by at least one method		OAAMDANG_01048	1099894	1102341	-1	hypothetical protein
1103684	1108382	4698	Predicted by at least one method		OAAMDANG_01051	1103684	1104889	-1	hypothetical protein
1103684	1108382	4698	Predicted by at least one method		OAAMDANG_01052	1105067	1106452	-1	hypothetical protein
1103684	1108382	4698	Predicted by at least one method		OAAMDANG_01053	1106481	1106864	-1	hypothetical protein
1103684	1108382	4698	Predicted by at least one method		OAAMDANG_01054	1106883	1107197	-1	hypothetical protein
1103684	1108382	4698	Predicted by at least one method		OAAMDANG_01055	1107565	1107876	-1	IS1182 family transposase ISSau3
1103684	1108382	4698	Predicted by at least one method		OAAMDANG_01056	1108206	1108382	-1	hypothetical protein
1474117	1480516	6399	Predicted by at least one method		OAAMDANG_01393	1474117	1474206	1	hypothetical protein
1474117	1480516	6399	Predicted by at least one method		OAAMDANG_01394	1474746	1474952	1	hypothetical protein
1474117	1480516	6399	Predicted by at least one method		OAAMDANG_01395	1476156	1476341	1	hypothetical protein
1474117	1480516	6399	Predicted by at least one method		OAAMDANG_01396	1476852	1477268	1	hypothetical protein
1474117	1480516	6399	Predicted by at least one method		OAAMDANG_01397	1477700	1478284	-1	hypothetical protein
1474117	1480516	6399	Predicted by at least one method		OAAMDANG_01398	1478348	1478521	-1	hypothetical protein
1474117	1480516	6399	Predicted by at least one method		OAAMDANG_01399	1478822	1479994	1	IS256 family transposase IS256
1474117	1480516	6399	Predicted by at least one method		OAAMDANG_01400	1480265	1480516	1	hypothetical protein
1846470	1857037	10567	Predicted by at least one method	mreC	OAAMDANG_01726	1846470	1847312	-1	Cell shape-determining protein MreC
1846470	1857037	10567	Predicted by at least one method		OAAMDANG_01727	1847703	1848176	-1	hypothetical protein
1846470	1857037	10567	Predicted by at least one method		OAAMDANG_01728	1848650	1848934	-1	hypothetical protein
1846470	1857037	10567	Predicted by at least one method		OAAMDANG_01729	1849593	1849736	1	hypothetical protein
1846470	1857037	10567	Predicted by at least one method	fexA	OAAMDANG_01730	1849990	1851417	1	chloramphenicol/florfenicol efflux MFS transporter FexA
1846470	1857037	10567	Predicted by at least one method	ywrO_1	OAAMDANG_01731	1851595	1852011	1	General stress protein 14
1846470	1857037	10567	Predicted by at least one method		OAAMDANG_01732	1852294	1852659	-1	hypothetical protein
1846470	1857037	10567	Predicted by at least one method	xerC_4	OAAMDANG_01733	1852661	1854580	-1	Tyrosine recombinase XerC
1846470	1857037	10567	Predicted by at least one method	xerD_3	OAAMDANG_01734	1854577	1855662	-1	Tyrosine recombinase XerD
1846470	1857037	10567	Predicted by at least one method		OAAMDANG_01735	1855776	1856333	-1	hypothetical protein
1846470	1857037	10567	Predicted by at least one method	comC	OAAMDANG_01736	1856330	1857037	-1	Type 4 prepilin-like proteins leader peptide-processing enzyme
2016856	2028604	11748	Predicted by at least one method		OAAMDANG_01868	2016856	2017428	1	hypothetical protein
2016856	2028604	11748	Predicted by at least one method		OAAMDANG_01869	2017626	2018183	-1	hypothetical protein
2016856	2028604	11748	Predicted by at least one method		OAAMDANG_01870	2018554	2018730	-1	hypothetical protein
2016856	2028604	11748	Predicted by at least one method		OAAMDANG_01871	2018741	2019124	-1	hypothetical protein
2016856	2028604	11748	Predicted by at least one method		OAAMDANG_01872	2019226	2019531	-1	hypothetical protein
2016856	2028604	11748	Predicted by at least one method		OAAMDANG_01873	2019573	2019854	-1	IS3 family transposase ISEfa8
2016856	2028604	11748	Predicted by at least one method		OAAMDANG_01874	2019927	2020097	-1	hypothetical protein
2016856	2028604	11748	Predicted by at least one method		OAAMDANG_01875	2020097	2020540	-1	hypothetical protein
2016856	2028604	11748	Predicted by at least one method		OAAMDANG_01876	2020540	2020983	-1	hypothetical protein
2016856	2028604	11748	Predicted by at least one method	hylB	OAAMDANG_01877	2021518	2023941	1	Hyaluronate lyase
2016856	2028604	11748	Predicted by at least one method		OAAMDANG_01878	2024067	2024444	-1	hypothetical protein
2016856	2028604	11748	Predicted by at least one method		OAAMDANG_01879	2024653	2025096	-1	hypothetical protein
2016856	2028604	11748	Predicted by at least one method		OAAMDANG_01880	2025139	2025444	1	hypothetical protein
2016856	2028604	11748	Predicted by at least one method		OAAMDANG_01881	2025514	2025903	1	hypothetical protein
2016856	2028604	11748	Predicted by at least one method		OAAMDANG_01882	2025883	2026650	-1	IS21 family transposase IS712
2016856	2028604	11748	Predicted by at least one method		OAAMDANG_01883	2026662	2027897	-1	hypothetical protein
2016856	2028604	11748	Predicted by at least one method		OAAMDANG_01884	2028506	2028604	1	hypothetical protein
2139163	2151477	12314	Predicted by at least one method	blaI_2	OAAMDANG_02017	2139163	2139543	-1	Penicillinase repressor
2139163	2151477	12314	Predicted by at least one method	blaR1-2	OAAMDANG_02018	2139533	2141290	-1	beta-lactam sensor/signal transducer BlaR1
2139163	2151477	12314	Predicted by at least one method	blaZ_2	OAAMDANG_02019	2141397	2142242	1	Beta-lactamase
2139163	2151477	12314	Predicted by at least one method		OAAMDANG_02020	2142555	2142965	1	hypothetical protein
2139163	2151477	12314	Predicted by at least one method		OAAMDANG_02021	2143008	2144378	-1	hypothetical protein
2139163	2151477	12314	Predicted by at least one method		OAAMDANG_02022	2144494	2145666	-1	IS256 family transposase IS256
2139163	2151477	12314	Predicted by at least one method		OAAMDANG_02023	2145763	2146080	-1	hypothetical protein
2139163	2151477	12314	Predicted by at least one method	xerC_5	OAAMDANG_02024	2146089	2148158	-1	Tyrosine recombinase XerC
2139163	2151477	12314	Predicted by at least one method	xerC_6	OAAMDANG_02025	2148155	2149267	-1	Tyrosine recombinase XerC
2139163	2151477	12314	Predicted by at least one method		OAAMDANG_02026	2149813	2149986	-1	hypothetical protein
2139163	2151477	12314	Predicted by at least one method		OAAMDANG_02027	2150365	2151477	1	hypothetical protein
2301920	2346991	45071	Predicted by at least one method	ywpJ_2	OAAMDANG_02175	2301920	2302777	-1	Phosphatase YwpJ
2301920	2346991	45071	Predicted by at least one method	ylmA	OAAMDANG_02176	2302845	2303627	-1	putative ABC transporter ATP-binding protein YlmA
2301920	2346991	45071	Predicted by at least one method		OAAMDANG_02177	2303917	2304525	-1	hypothetical protein
2301920	2346991	45071	Predicted by at least one method		OAAMDANG_02178	2304553	2305479	-1	hypothetical protein
2301920	2346991	45071	Predicted by at least one method		OAAMDANG_02179	2305681	2307132	-1	hypothetical protein
2301920	2346991	45071	Predicted by at least one method		OAAMDANG_02180	2307210	2307500	-1	hypothetical protein
2301920	2346991	45071	Predicted by at least one method		OAAMDANG_02181	2307625	2308029	-1	hypothetical protein
2301920	2346991	45071	Predicted by at least one method		OAAMDANG_02182	2308207	2308527	-1	hypothetical protein
2301920	2346991	45071	Predicted by at least one method		OAAMDANG_02183	2308819	2309040	-1	hypothetical protein
2301920	2346991	45071	Predicted by at least one method		OAAMDANG_02184	2309130	2310968	-1	hypothetical protein
2301920	2346991	45071	Predicted by at least one method		OAAMDANG_02185	2311113	2311568	-1	hypothetical protein
2301920	2346991	45071	Predicted by at least one method		OAAMDANG_02186	2311636	2311857	-1	hypothetical protein
2301920	2346991	45071	Predicted by at least one method		OAAMDANG_02187	2311873	2312850	-1	hypothetical protein
2301920	2346991	45071	Predicted by at least one method		OAAMDANG_02188	2313470	2314105	1	ISL3 family transposase ISSau8
2301920	2346991	45071	Predicted by at least one method		OAAMDANG_02189	2314132	2315751	-1	IS1182 family transposase ISSau3
2301920	2346991	45071	Predicted by at least one method	glmS	OAAMDANG_02190	2316139	2317944	-1	Glutamine--fructose-6-phosphate aminotransferase [isomerizing]
2301920	2346991	45071	Predicted by at least one method	mtlA	OAAMDANG_02191	2318625	2320163	1	PTS system mannitol-specific EIICB component
2301920	2346991	45071	Predicted by at least one method		OAAMDANG_02192	2320198	2322330	1	hypothetical protein
2301920	2346991	45071	Predicted by at least one method	mtlF	OAAMDANG_02193	2322342	2322776	1	Mannitol-specific phosphotransferase enzyme IIA component
2301920	2346991	45071	Predicted by at least one method	mtlD	OAAMDANG_02194	2322776	2323882	1	Mannitol-1-phosphate 5-dehydrogenase
2301920	2346991	45071	Predicted by at least one method		OAAMDANG_02195	2324201	2331580	-1	hypothetical protein
2301920	2346991	45071	Predicted by at least one method	glmM	OAAMDANG_02196	2331863	2333218	-1	Phosphoglucosamine mutase
2301920	2346991	45071	Predicted by at least one method	cdaR	OAAMDANG_02197	2333245	2334177	-1	CdaA regulatory protein CdaR
2301920	2346991	45071	Predicted by at least one method	cdaA	OAAMDANG_02198	2334179	2334988	-1	Cyclic di-AMP synthase CdaA
2301920	2346991	45071	Predicted by at least one method	arg	OAAMDANG_02199	2335177	2336085	-1	Arginase
2301920	2346991	45071	Predicted by at least one method	salA	OAAMDANG_02209	2342210	2343274	-1	Iron-sulfur cluster carrier protein
2301920	2346991	45071	Predicted by at least one method	farB_1	OAAMDANG_02210	2343422	2344864	-1	Fatty acid resistance protein FarB
2301920	2346991	45071	Predicted by at least one method	sepA	OAAMDANG_02211	2345053	2345520	-1	Multidrug resistance efflux pump SepA
2301920	2346991	45071	Predicted by at least one method	sdrM	OAAMDANG_02212	2345648	2346991	-1	Multidrug efflux pump SdrM
